# Supplementary material for: Comparison of the Whole Cell Proteome and Secretome of Epidemic Bordetella pertussis Strains From the 2008–2012 Australian Epidemic Under Sulfate-Modulating Conditions
Source: Front Microbiol. 2018 Nov 27;9:2851. doi: 10.3389/fmicb.2018.02851 (PMC6277516; doi:10.3389/fmicb.2018.02851)
Supplement: TABLE S1 — List of primers used for RT-qPCR. [file Table_1.XLSX]

## Sheet: Sheet1
Primer name	Target gene	Sequence (5' --> 3')	Source
RecA-F	recA	CGCACCGAGGAATAGAACTTG	(1)
RecA-R		GCATGAAGATCGGCGTGAT
BipA-F	bipA	ACCTGGCTCGGGAATCG	(2)
BipA-R		GACTCGAAATCGTGGCTCAAC
Source
(1)	Stefanelli, P., Sanguinetti, M., Fazio, C., Posteraro, B., Fadda, G., and Mastrantonio, P. (2006). Differential in vitro expression of the brkA gene in Bordetella pertussis and Bordetella parapertussis clinical isolates. Journal of clinical microbiology 44(9), 3397-3400.
(2)	de Gouw, D., Hermans, P.W., Bootsma, H.J., Zomer, A., Heuvelman, K., Diavatopoulos, D.A., et al. (2014b). Differentially expressed genes in Bordetella pertussis strains belonging to a lineage which recently spread globally. PloS one 9(1), e84523
