# Supplementary material for: Comparison of the Whole Cell Proteome and Secretome of Epidemic Bordetella pertussis Strains From the 2008–2012 Australian Epidemic Under Sulfate-Modulating Conditions
Source: Front Microbiol. 2018 Nov 27;9:2851. doi: 10.3389/fmicb.2018.02851 (PMC6277516; doi:10.3389/fmicb.2018.02851)
Supplement: TABLE S2 — MRM-hr peptides chosen for confirmation of proteins differentially expressed in the secretome between L1423 and L1191. [file Table_2.XLSX]

## Sheet: Sheet1
Locus	Gene	Protein	Peptide sequence	Fragment ion	Precursor m/z	Precursor charge	Product m/Z	Product charge	Collision energy
BP2253	bopD	type III secretion system outer protein D	AALDDLDAAR	y8	515.762	2	888.442	1	27.7
BP2253	bopD	type III secretion system outer protein D	AALDDLDAAR	y7	515.762	2	775.358	1	27.7
BP2253	bopD	type III secretion system outer protein D	AALDDLDAAR	y6	515.762	2	660.331	1	27.7
BP2253	bopD	type III secretion system outer protein D	AALDDLDAAR	y5	515.762	2	545.304	1	27.7
BP2253	bopD	type III secretion system outer protein D	AALDDLDAAR	y4	515.762	2	432.22	1	27.7
BP2253	bopD	type III secretion system outer protein D	AALDDLDAAR	y3	515.762	2	317.193	1	27.7
BP2253	bopD	type III secretion system outer protein D	QTQALGDAASQMR	y11	688.833	2	1147.55	1	35.3
BP2253	bopD	type III secretion system outer protein D	QTQALGDAASQMR	y10	688.833	2	1019.49	1	35.3
BP2253	bopD	type III secretion system outer protein D	QTQALGDAASQMR	y9	688.833	2	948.457	1	35.3
BP2253	bopD	type III secretion system outer protein D	QTQALGDAASQMR	y8	688.833	2	835.373	1	35.3
BP2253	bopD	type III secretion system outer protein D	QTQALGDAASQMR	y7	688.833	2	778.351	1	35.3
BP2253	bopD	type III secretion system outer protein D	QTQALGDAASQMR	y6	688.833	2	663.324	1	35.3
BP2253	bopD	type III secretion system outer protein D	ATQLEAQAASFGADAAR	y12	839.413	2	1135.55	1	41.9
BP2253	bopD	type III secretion system outer protein D	ATQLEAQAASFGADAAR	y10	839.413	2	936.453	1	41.9
BP2253	bopD	type III secretion system outer protein D	ATQLEAQAASFGADAAR	y9	839.413	2	865.416	1	41.9
BP2253	bopD	type III secretion system outer protein D	ATQLEAQAASFGADAAR	y8	839.413	2	794.379	1	41.9
BP2253	bopD	type III secretion system outer protein D	ATQLEAQAASFGADAAR	y3	839.413	2	317.193	1	41.9
BP2253	bopD	type III secretion system outer protein D	ATQLEAQAASFGADAAR	b3	839.413	2	301.151	1	41.9
BP2257	bopN	type III secretion system outer protein N	LEALTAELLR	y9	564.835	2	1015.58	1	29.9
BP2257	bopN	type III secretion system outer protein N	LEALTAELLR	y8	564.835	2	886.536	1	29.9
BP2257	bopN	type III secretion system outer protein N	LEALTAELLR	y7	564.835	2	815.499	1	29.9
BP2257	bopN	type III secretion system outer protein N	LEALTAELLR	y6	564.835	2	702.414	1	29.9
BP2257	bopN	type III secretion system outer protein N	LEALTAELLR	y5	564.835	2	601.367	1	29.9
BP2257	bopN	type III secretion system outer protein N	LEALTAELLR	b2	564.835	2	243.134	1	29.9
BP2257	bopN	type III secretion system outer protein N	AGINTLPTAGAFAR	y11	680.373	2	1118.6	1	34.9
BP2257	bopN	type III secretion system outer protein N	AGINTLPTAGAFAR	y10	680.373	2	1004.55	1	34.9
BP2257	bopN	type III secretion system outer protein N	AGINTLPTAGAFAR	y9	680.373	2	903.505	1	34.9
BP2257	bopN	type III secretion system outer protein N	AGINTLPTAGAFAR	y8	680.373	2	790.421	1	34.9
BP2257	bopN	type III secretion system outer protein N	AGINTLPTAGAFAR	y7	680.373	2	693.368	1	34.9
BP2257	bopN	type III secretion system outer protein N	AGINTLPTAGAFAR	b6	680.373	2	570.325	1	34.9
BP2257	bopN	type III secretion system outer protein N	TLDLVLER	y7	479.782	2	857.509	1	26.1
BP2257	bopN	type III secretion system outer protein N	TLDLVLER	y6	479.782	2	744.425	1	26.1
BP2257	bopN	type III secretion system outer protein N	TLDLVLER	y5	479.782	2	629.398	1	26.1
BP2257	bopN	type III secretion system outer protein N	TLDLVLER	y4	479.782	2	516.314	1	26.1
BP2257	bopN	type III secretion system outer protein N	TLDLVLER	b5	479.782	2	542.318	1	26.1
BP2257	bopN	type III secretion system outer protein N	TLDLVLER	b6	479.782	2	655.403	1	26.1
BP3784	ptxB	toxin subunit 2	GSGDLQEYLR	y8	569.28	2	993.5	1	30
BP3784	ptxB	toxin subunit 2	GSGDLQEYLR	y6	569.28	2	821.452	1	30
BP3784	ptxB	toxin subunit 2	GSGDLQEYLR	y5	569.28	2	708.368	1	30
BP3784	ptxB	toxin subunit 2	GSGDLQEYLR	y4	569.28	2	580.309	1	30
BP3784	ptxB	toxin subunit 2	GSGDLQEYLR	y3	569.28	2	451.266	1	30
BP3784	ptxB	toxin subunit 2	GSGDLQEYLR	y1	569.28	2	175.119	1	30
BP3784	ptxB	toxin subunit 2	DGTPGGAFDLK	y8	539.264	2	804.425	1	28.7
BP3784	ptxB	toxin subunit 2	DGTPGGAFDLK	y7	539.264	2	707.372	1	28.7
BP3784	ptxB	toxin subunit 2	DGTPGGAFDLK	y3	539.264	2	375.224	1	28.7
BP3784	ptxB	toxin subunit 2	DGTPGGAFDLK	y2	539.264	2	260.197	1	28.7
BP3784	ptxB	toxin subunit 2	DGTPGGAFDLK	y1	539.264	2	147.113	1	28.7
BP3784	ptxB	toxin subunit 2	DGTPGGAFDLK	b3	539.264	2	274.103	1	28.7
BP3784	ptxB	toxin subunit 2	LLSSTNSR	y7	439.241	2	764.39	1	24.3
BP3784	ptxB	toxin subunit 2	LLSSTNSR	y6	439.241	2	651.306	1	24.3
BP3784	ptxB	toxin subunit 2	LLSSTNSR	y5	439.241	2	564.274	1	24.3
BP3784	ptxB	toxin subunit 2	LLSSTNSR	y4	439.241	2	477.242	1	24.3
BP3784	ptxB	toxin subunit 2	LLSSTNSR	y3	439.241	2	376.194	1	24.3
BP3784	ptxB	toxin subunit 2	LLSSTNSR	b2	439.241	2	227.175	1	24.3
BP2541	sucC	succinyl-CoA synthetase subunit beta	GIPAFSVDEAVAAAEK	y11	787.907	2	1089.54	1	39.7
BP2541	sucC	succinyl-CoA synthetase subunit beta	GIPAFSVDEAVAAAEK	y10	787.907	2	1002.51	1	39.7
BP2541	sucC	succinyl-CoA synthetase subunit beta	GIPAFSVDEAVAAAEK	y9	787.907	2	903.442	1	39.7
BP2541	sucC	succinyl-CoA synthetase subunit beta	GIPAFSVDEAVAAAEK	y8	787.907	2	788.415	1	39.7
BP2541	sucC	succinyl-CoA synthetase subunit beta	GIPAFSVDEAVAAAEK	b9	787.907	2	916.441	1	39.7
BP2541	sucC	succinyl-CoA synthetase subunit beta	GIPAFSVDEAVAAAEK	b10	787.907	2	987.478	1	39.7
BP2541	sucC	succinyl-CoA synthetase subunit beta	VFVDPAAGLTDAEAAELAR	y12	958.492	2	1216.62	1	47.2
BP2541	sucC	succinyl-CoA synthetase subunit beta	VFVDPAAGLTDAEAAELAR	y11	958.492	2	1159.6	1	47.2
BP2541	sucC	succinyl-CoA synthetase subunit beta	VFVDPAAGLTDAEAAELAR	y10	958.492	2	1046.51	1	47.2
BP2541	sucC	succinyl-CoA synthetase subunit beta	VFVDPAAGLTDAEAAELAR	y15	958.492	2	728.376	2	47.2
BP2541	sucC	succinyl-CoA synthetase subunit beta	VFVDPAAGLTDAEAAELAR	b4	958.492	2	461.239	1	47.2
BP2541	sucC	succinyl-CoA synthetase subunit beta	VFVDPAAGLTDAEAAELAR	b10	958.492	2	971.52	1	47.2
BP2541	sucC	succinyl-CoA synthetase subunit beta	GIGVPEASVGK	y9	507.285	2	843.457	1	27.3
BP2541	sucC	succinyl-CoA synthetase subunit beta	GIGVPEASVGK	y7	507.285	2	687.367	1	27.3
BP2541	sucC	succinyl-CoA synthetase subunit beta	GIGVPEASVGK	y5	507.285	2	461.272	1	27.3
BP2541	sucC	succinyl-CoA synthetase subunit beta	GIGVPEASVGK	y4	507.285	2	390.235	1	27.3
BP2541	sucC	succinyl-CoA synthetase subunit beta	GIGVPEASVGK	y7	507.285	2	344.187	2	27.3
BP2541	sucC	succinyl-CoA synthetase subunit beta	GIGVPEASVGK	b4	507.285	2	327.203	1	27.3
BP2256	bsp22	type III secretion secretion tip protein	IEVPLNDALR	y8	570.325	2	897.515	1	30.1
BP2256	bsp22	type III secretion secretion tip protein	IEVPLNDALR	y7	570.325	2	798.447	1	30.1
BP2256	bsp22	type III secretion secretion tip protein	IEVPLNDALR	y6	570.325	2	701.394	1	30.1
BP2256	bsp22	type III secretion secretion tip protein	IEVPLNDALR	y5	570.325	2	588.31	1	30.1
BP2256	bsp22	type III secretion secretion tip protein	IEVPLNDALR	y3	570.325	2	359.24	1	30.1
BP2256	bsp22	type III secretion secretion tip protein	IEVPLNDALR	y7	570.325	2	399.727	2	30.1
BP2256	bsp22	type III secretion secretion tip protein	ELESAYTTVK	y8	570.793	2	898.452	1	30.1
BP2256	bsp22	type III secretion secretion tip protein	ELESAYTTVK	y7	570.793	2	769.409	1	30.1
BP2256	bsp22	type III secretion secretion tip protein	ELESAYTTVK	y6	570.793	2	682.377	1	30.1
BP2256	bsp22	type III secretion secretion tip protein	ELESAYTTVK	y5	570.793	2	611.34	1	30.1
BP2256	bsp22	type III secretion secretion tip protein	ELESAYTTVK	y4	570.793	2	448.277	1	30.1
BP1201	tcfA	tracheal colonization factor	LPSLLTDDELK	y10	622.343	2	1130.59	1	32.4
BP1201	tcfA	tracheal colonization factor	LPSLLTDDELK	y9	622.343	2	1033.54	1	32.4
BP1201	tcfA	tracheal colonization factor	LPSLLTDDELK	y8	622.343	2	946.509	1	32.4
BP1201	tcfA	tracheal colonization factor	LPSLLTDDELK	y7	622.343	2	833.425	1	32.4
BP1201	tcfA	tracheal colonization factor	LPSLLTDDELK	y6	622.343	2	720.341	1	32.4
BP1201	tcfA	tracheal colonization factor	LPSLLTDDELK	y4	622.343	2	504.266	1	32.4
BP1201	tcfA	tracheal colonization factor	SPADGGQDGPPPPR	y12	674.318	2	1163.54	1	34.7
BP1201	tcfA	tracheal colonization factor	SPADGGQDGPPPPR	y11	674.318	2	1092.51	1	34.7
BP1201	tcfA	tracheal colonization factor	SPADGGQDGPPPPR	y10	674.318	2	977.48	1	34.7
BP1201	tcfA	tracheal colonization factor	SPADGGQDGPPPPR	y6	674.318	2	620.351	1	34.7
BP1201	tcfA	tracheal colonization factor	SPADGGQDGPPPPR	y5	674.318	2	563.33	1	34.7
BP1201	tcfA	tracheal colonization factor	SPADGGQDGPPPPR	y3	674.318	2	369.224	1	34.7
BP1201	tcfA	tracheal colonization factor	LTPVAGGVWGR	y9	556.814	2	898.489	1	29.5
BP1201	tcfA	tracheal colonization factor	LTPVAGGVWGR	y8	556.814	2	801.437	1	29.5
BP1201	tcfA	tracheal colonization factor	LTPVAGGVWGR	y7	556.814	2	702.368	1	29.5
BP1201	tcfA	tracheal colonization factor	LTPVAGGVWGR	y6	556.814	2	631.331	1	29.5
BP1201	tcfA	tracheal colonization factor	LTPVAGGVWGR	y5	556.814	2	574.31	1	29.5
BP1201	tcfA	tracheal colonization factor	LTPVAGGVWGR	y8	556.814	2	401.222	2	29.5
BP2315	vag8	autotransporter	IDGGAAFLGDVAIATTK	y11	810.436	2	1135.64	1	40.7
BP2315	vag8	autotransporter	IDGGAAFLGDVAIATTK	y10	810.436	2	988.567	1	40.7
BP2315	vag8	autotransporter	IDGGAAFLGDVAIATTK	y9	810.436	2	875.483	1	40.7
BP2315	vag8	autotransporter	IDGGAAFLGDVAIATTK	y4	810.436	2	420.245	1	40.7
BP2315	vag8	autotransporter	IDGGAAFLGDVAIATTK	y3	810.436	2	349.208	1	40.7
BP2315	vag8	autotransporter	IDGGAAFLGDVAIATTK	b4	810.436	2	343.161	1	40.7
BP2315	vag8	autotransporter	LEGGTLAFAPPAQPK	y8	748.909	2	855.472	1	38
BP2315	vag8	autotransporter	LEGGTLAFAPPAQPK	y7	748.909	2	708.404	1	38
BP2315	vag8	autotransporter	LEGGTLAFAPPAQPK	y6	748.909	2	637.367	1	38
BP2315	vag8	autotransporter	LEGGTLAFAPPAQPK	y5	748.909	2	540.314	1	38
BP2315	vag8	autotransporter	LEGGTLAFAPPAQPK	y2	748.909	2	244.166	1	38
BP2315	vag8	autotransporter	LEGGTLAFAPPAQPK	b2	748.909	2	243.134	1	38
BP2315	vag8	autotransporter	QYELTASEAQADK	y11	727.344	2	1162.56	1	37
BP2315	vag8	autotransporter	QYELTASEAQADK	y9	727.344	2	920.432	1	37
BP2315	vag8	autotransporter	QYELTASEAQADK	y8	727.344	2	819.384	1	37
BP2315	vag8	autotransporter	QYELTASEAQADK	y7	727.344	2	748.347	1	37
BP2315	vag8	autotransporter	QYELTASEAQADK	y5	727.344	2	532.273	1	37
BP2315	vag8	autotransporter	QYELTASEAQADK	y3	727.344	2	333.177	1	37
BP0500	bteA	type III secretion toxin, effector	LLEPNNDEFVR	y8	673.341	2	990.464	1	34.6
BP0500	bteA	type III secretion toxin, effector	LLEPNNDEFVR	y7	673.341	2	893.411	1	34.6
BP0500	bteA	type III secretion toxin, effector	LLEPNNDEFVR	y6	673.341	2	779.368	1	34.6
BP0500	bteA	type III secretion toxin, effector	LLEPNNDEFVR	y4	673.341	2	550.298	1	34.6
BP0500	bteA	type III secretion toxin, effector	LLEPNNDEFVR	y8	673.341	2	495.736	2	34.6
BP0500	bteA	type III secretion toxin, effector	LLEPNNDEFVR	b2	673.341	2	227.175	1	34.6
BP0500	bteA	type III secretion toxin, effector	TQTQLLALQR	y8	586.343	2	942.573	1	30.8
BP0500	bteA	type III secretion toxin, effector	TQTQLLALQR	y7	586.343	2	841.525	1	30.8
BP0500	bteA	type III secretion toxin, effector	TQTQLLALQR	y6	586.343	2	713.467	1	30.8
BP0500	bteA	type III secretion toxin, effector	TQTQLLALQR	y5	586.343	2	600.383	1	30.8
BP0500	bteA	type III secretion toxin, effector	TQTQLLALQR	y4	586.343	2	487.299	1	30.8
BP0500	bteA	type III secretion toxin, effector	TQTQLLALQR	b2	586.343	2	230.114	1	30.8
BP0500	bteA	type III secretion toxin, effector	AGAAGEAEGSLR	y9	544.77	2	889.437	1	29
BP0500	bteA	type III secretion toxin, effector	AGAAGEAEGSLR	y8	544.77	2	818.4	1	29
BP0500	bteA	type III secretion toxin, effector	AGAAGEAEGSLR	y7	544.77	2	761.379	1	29
BP0500	bteA	type III secretion toxin, effector	AGAAGEAEGSLR	y6	544.77	2	632.336	1	29
BP0500	bteA	type III secretion toxin, effector	AGAAGEAEGSLR	y5	544.77	2	561.299	1	29
BP0500	bteA	type III secretion toxin, effector	AGAAGEAEGSLR	y4	544.77	2	432.257	1	29
BP0007	ef-TU	elongation factor Tu	YDFPGDDTPIVK	y11	683.83	2	1203.59	1	35.1
BP0007	ef-TU	elongation factor Tu	YDFPGDDTPIVK	y10	683.83	2	1088.56	1	35.1
BP0007	ef-TU	elongation factor Tu	YDFPGDDTPIVK	y9	683.83	2	941.494	1	35.1
BP0007	ef-TU	elongation factor Tu	YDFPGDDTPIVK	y8	683.83	2	844.441	1	35.1
BP0007	ef-TU	elongation factor Tu	YDFPGDDTPIVK	y4	683.83	2	456.318	1	35.1
BP0007	ef-TU	elongation factor Tu	YDFPGDDTPIVK	b3	683.83	2	426.166	1	35.1
BP0007	ef-TU	elongation factor Tu	LLAPIAMEEGLR	y10	656.868	2	1086.56	1	33.9
BP0007	ef-TU	elongation factor Tu	LLAPIAMEEGLR	y9	656.868	2	1015.52	1	33.9
BP0007	ef-TU	elongation factor Tu	LLAPIAMEEGLR	y8	656.868	2	918.471	1	33.9
BP0007	ef-TU	elongation factor Tu	LLAPIAMEEGLR	y7	656.868	2	805.387	1	33.9
BP0007	ef-TU	elongation factor Tu	LLAPIAMEEGLR	y6	656.868	2	734.35	1	33.9
BP0007	ef-TU	elongation factor Tu	LLAPIAMEEGLR	b2	656.868	2	227.175	1	33.9
BP0007	ef-TU	elongation factor Tu	TVGAGVVAK	y8	401.245	2	700.435	1	22.7
BP0007	ef-TU	elongation factor Tu	TVGAGVVAK	y7	401.245	2	601.367	1	22.7
BP0007	ef-TU	elongation factor Tu	TVGAGVVAK	y6	401.245	2	544.345	1	22.7
BP0007	ef-TU	elongation factor Tu	TVGAGVVAK	y5	401.245	2	473.308	1	22.7
BP0007	ef-TU	elongation factor Tu	TVGAGVVAK	y4	401.245	2	416.287	1	22.7
BP0007	ef-TU	elongation factor Tu	TVGAGVVAK	b7	401.245	2	584.34	1	22.7
BP0200	tctC	Tripartite tricarboxylate transporter family receptor	DFDQFIGK	y6	485.237	2	707.372	1	26.4
BP0200	tctC	Tripartite tricarboxylate transporter family receptor	DFDQFIGK	y5	485.237	2	592.345	1	26.4
BP0200	tctC	Tripartite tricarboxylate transporter family receptor	DFDQFIGK	b4	485.237	2	506.188	1	26.4
BP0200	tctC	Tripartite tricarboxylate transporter family receptor	DFDQFIGK	b5	485.237	2	653.257	1	26.4
BP0200	tctC	Tripartite tricarboxylate transporter family receptor	DFDQFIGK	b7	485.237	2	823.362	1	26.4
BP0200	tctC	Tripartite tricarboxylate transporter family receptor	QAQLDMISVPYK	y9	696.863	2	1065.56	1	35.7
BP0200	tctC	Tripartite tricarboxylate transporter family receptor	QAQLDMISVPYK	y8	696.863	2	952.481	1	35.7
BP0200	tctC	Tripartite tricarboxylate transporter family receptor	QAQLDMISVPYK	y4	696.863	2	506.297	1	35.7
BP0200	tctC	Tripartite tricarboxylate transporter family receptor	QAQLDMISVPYK	y3	696.863	2	407.229	1	35.7
BP0200	tctC	Tripartite tricarboxylate transporter family receptor	QAQLDMISVPYK	y2	696.863	2	310.176	1	35.7
BP0200	tctC	Tripartite tricarboxylate transporter family receptor	QAQLDMISVPYK	y1	696.863	2	147.113	1	35.7
BP0200	tctC	Tripartite tricarboxylate transporter family receptor	INASEDTVR	y8	502.754	2	891.417	1	27.1
BP0200	tctC	Tripartite tricarboxylate transporter family receptor	INASEDTVR	y7	502.754	2	777.374	1	27.1
BP0200	tctC	Tripartite tricarboxylate transporter family receptor	INASEDTVR	y6	502.754	2	706.337	1	27.1
BP0200	tctC	Tripartite tricarboxylate transporter family receptor	INASEDTVR	y5	502.754	2	619.305	1	27.1
BP0200	tctC	Tripartite tricarboxylate transporter family receptor	INASEDTVR	b7	502.754	2	731.321	1	27.1
BP0200	tctC	Tripartite tricarboxylate transporter family receptor	INASEDTVR	b8	502.754	2	830.389	1	27.1
