# Supplementary material for: Comparison of the Whole Cell Proteome and Secretome of Epidemic Bordetella pertussis Strains From the 2008–2012 Australian Epidemic Under Sulfate-Modulating Conditions
Source: Front Microbiol. 2018 Nov 27;9:2851. doi: 10.3389/fmicb.2018.02851 (PMC6277516; doi:10.3389/fmicb.2018.02851)
Supplement: TABLE S3 — Proteins identified in the whole cell of L1423 and L1191 using iTRAQ. Two sets of seven-plex iTRAQ were performed with three biological replicates in each set. The value shown in columns I–T is the fold change ratio for each biological replicate relative to the pooled reference. The ratios were then averaged for the six biological replicates and divided to obtain the fold change value of L1423 relative to L1191. The accession number, gene and product name, functional category, cellular localization, and whether the proteins are Bvg regulated or previously identified to be immunogenic are also shown. [file Table_3.XLSX]

## Sheet: Sheet1
								ITRAQ1			ITRAQ2			ITRAQ1			ITRAQ2
Accession	BP number	Gene	Name	Function	location	BVG	immunogenic	L1191-1	L1191-2	L1191-3	L1191-4	L1191-5	L1191-6	L1423-1	L1423-2	L1423-3	L1423-4	L1423-5	L1423-6	1191 av	1423 avg	FC	ttest	qval
gi|33591281	BP0007	tuf	Elongation factor Tu	macromolecule synthesis/modification	Cytoplasmic	N	y	1.17903	0.927915	1.07446	0.889531	0.983472	1.02864	1.12977	0.97195	0.944219	0.988978	0.960925	0.866144	1.01384	0.976998	0.96366	0.521056	0.861299
gi|33591283	BP0009	nusG	Transcription antitermination protein nusg	macromolecule synthesis/modification	Cytoplasmic	N	y	1.10951	0.919695	1.04383	0.949432	0.774512	1.07312	1.10707	0.955613	0.988397	1.00361	0.980271	0.941449	0.978351	0.996069	1.01811	0.757624	0.879739
gi|33591284	BP0010	rplK	50S ribosomal protein L11	ribosome constituents	Cytoplasmic	N	n	1.11797	0.969655	1.00247	0.850187	1.17364	0.995025	0.901079	0.979574	0.848474	1.0197	0.952571	0.669755	1.01816	0.895192	0.879227	0.106777	0.656952
gi|33591285	BP0011	rplA	50S ribosomal protein L1	ribosome constituents	Cytoplasmic	N	y	1.06187	1.12985	1.05998	1.18213	1.06593	1.04062	0.876278	0.936353	1.00539	1.16867	1.1033	1.29935	1.09006	1.06489	0.976907	0.717918	0.861299
gi|33591286	BP0013	rplJ	50S ribosomal protein L10	ribosome constituents	Cytoplasmic	N	y	1.01132	1.02653	0.910739	1.13621	1.51829	1.03161	0.910842	0.989665	0.962098	1.14504	1.00412	0.942944	1.10578	0.992451	0.897509	0.254197	0.835851
gi|33591287	BP0014	rplL	50S ribosomal protein L7/L12	ribosome constituents	Unknown	N	y	0.929733	1.18548	0.839614	1.55829	2.53537	0.866309	0.881797	0.99245	1.25996	1.15077	1.16271	1.87797	1.31913	1.22094	0.925565	0.752371	0.877997
gi|33591288	BP0015	rpoB	DNA-directed RNA polymerase subunit beta	macromolecule synthesis/modification	Cytoplasmic	N	y	1.0265	1.12488	0.972694	0.980233	1.1227	1.14206	0.874669	0.94357	0.917283	0.986368	1.00811	0.699284	1.06151	0.90488	0.852446	0.0179472	0.335602
gi|33591289	BP0016	rpoC	DNA-directed RNA polymerase subunit beta'	macromolecule synthesis/modification	Cytoplasmic	N	y	0.984931	1.14386	0.980123	0.898157	1.09924	0.906705	0.926861	0.960161	0.93934	0.911198	0.916577	0.79966	1.00217	0.908966	0.906999	0.0751479	0.586099
gi|33591304	BP0034	glyS	Glycyl-trna synthetase subunit beta	macromolecule synthesis/modification	Cytoplasmic	N	n	0.978817	1.05462	0.939135	0.967784	0.879166	0.935545	0.917214	0.979676	0.975386	0.87172	0.961444	0.844019	0.959178	0.92491	0.964273	0.32754	0.835851
gi|33591308	BP0038	gloA	Lactoylglutathione lyase	central/intermediary metabolism	Cytoplasmic	N	n	1.13342	0.930071	1.13629	0.689534	0.880958	0.835501	1.22741	1.09193	1.11286	0.726053	0.912043	0.822255	0.934296	0.98209	1.05116	0.662272	0.861299
gi|33591309	BP0039	def	Peptide deformylase	macromolecule synthesis/modification	Cytoplasmic	N	n	0.89819	1.01035	0.930916	0.874807	0.882082	2.78042	0.824674	0.848991	0.895379	0.821556	1.12324	0.839776	1.22946	0.892269	0.725741	0.308772	0.835851
gi|33591335	BP0074	htpG	Heat shock protein 90	cell processes	Cytoplasmic	N	y	1.10913	1.03667	1.06209	0.829798	0.690648	1.06416	1.00301	0.994562	1.02333	1.07269	1.06132	0.687588	0.965416	0.973749	1.00863	0.927882	0.901626
gi|33591340	BP0079	ffh	Signal recognition particle protein	transport/binding proteins	CytoplasmicMembrane	N	n	1.08651	0.878104	0.87943	1.24106	1.391	1.04654	0.943529	0.951832	0.880969	0.887911	1.00179	1.14049	1.08711	0.967755	0.89021	0.220539	0.799015
gi|33591360	BP0101B		Hypothetical protein	conserved hypothetical	Unknown	N	n	0.86811	0.993036	0.926414	1.00174	1.06518	0.89126	0.977892	0.968915	0.813233	0.88058	0.861042	1.15007	0.957623	0.941955	0.983639	0.791999	0.883492
gi|33591361	BP0102		Penicillin-binding protein	cell surface	CytoplasmicMembrane	N	y	1.23165	1.0491	1.13183	0.903146	1	1.09977	0.980854	1.0413	0.931466	1.19828	1.03919	0.893016	1.06925	1.01402	0.948347	0.40656	0.861299
gi|33591362	BP0103		Class IV aminotransferase	miscellaneous	Cytoplasmic	N	n	0.939549	0.941565	1.06398	0.835139	0.587398	1.08299	1.08186	1.01155	1.04375	1.07543	1.11596	0.691087	0.908438	1.00327	1.10439	0.356248	0.861299
gi|33591363	BP0104		Hypothetical protein	conserved hypothetical	Unknown	N	n	0.993209	0.940347	0.887047	0.890398	1.43307	0.984807	1.03909	0.974121	1.05326	0.935078	0.858016	1.07875	1.02148	0.989719	0.968907	0.734275	0.867699
gi|33591371	BP0113	dsbA	Thiol:disulfide interchange protein dsba precursor	cell processes	Periplasmic	+	y	1.00966	0.877636	1.10183	0.814713	0.365704	0.87497	1.11088	1.03328	1.01632	0.86912	0.965476	0.947251	0.840752	0.990387	1.17798	0.201756	0.786775
gi|33591374	BP0116		Hypothetical protein	unknown	Unknown	N	n	0.921085	1.14723	1.1802	0.92148	0.94373	1.04756	1.06201	1.01561	0.970815	0.885848	0.92552	0.906389	1.02688	0.961032	0.935876	0.258956	0.835851
gi|33591375	BP0117		Hypothetical protein	unknown	Unknown	N	n	0.976089	0.885953	1.01367	0.768793	0.563098	0.862376	1.16933	1.17894	1.04123	0.883141	0.981097	0.981297	0.844996	1.03917	1.2298	0.0389055	0.433478
gi|33591379	BP0121		Glycerol-3-phosphate ABC transporter substrate-binding protein	transport/binding proteins	Periplasmic	N	y	0.943022	0.896064	0.949552	0.955629	0.788209	0.939499	1.12902	1.06146	1.00799	0.946695	0.964034	1.06469	0.911996	1.02898	1.12828	0.0124273	0.335602
gi|33591411	BP0162		Hypothetical protein	cell surface	CytoplasmicMembrane	N	n	1.12267	0.989857	1.09297	0.997652	1.04496	0.702992	1.20178	1.10246	1.07037	0.637094	0.609928	1.26973	0.991851	0.981893	0.989961	0.941453	0.901626
gi|33591426	BP0180	metG	Methionyl-trna synthetase	macromolecule synthesis/modification	Cytoplasmic	N	n	1.02037	1.09817	0.944082	1.0133	0.989835	1.24055	0.838706	1.04486	0.882442	1.12875	1.01351	0.994263	1.05105	0.983756	0.935975	0.298056	0.835851
gi|33591435	BP0190		Orn/Arg/Lys decarboxylase	small molecule degradation	Cytoplasmic	N	n	0.964639	1.09513	0.984798	0.91689	0.697672	1.07362	0.888845	0.984368	1.08014	1.07083	1.15275	0.776074	0.955457	0.992167	1.03842	0.662197	0.861299
gi|33591441	BP0196	gcvH	Glycine cleavage system protein H	small molecule degradation	Unknown	-	n	0.938959	0.861805	0.958928	0.989957	0.725874	0.849905	1.17816	1.13203	0.998567	1.03386	1.16585	1.20999	0.887571	1.11974	1.26158	0.00127066	0.118922
gi|33591445	BP0200	tctC	Tripartite tricarboxylate transporter family receptor	cell surface	Unknown	N	n	0.481552	0.508625	0.468231	0.560696	0.586583	0.553393	1.7581	1.56194	1.37826	1.66243	1.64337	0.97082	0.526513	1.49582	2.84099	9.90214e-06	0.00463377
gi|33591449	BP0205		Hypothetical protein	cell surface	Unknown	+	y	1.05071	0.979409	1.06676	0.951003	1.02837	0.999001	0.977434	1.01666	0.941481	1.02924	0.849563	0.973969	1.01254	0.964724	0.952774	0.165362	0.726573
gi|33591450	BP0206	thiC	Thiamine biosynthesis protein thic	cofactor biosynthesis	Unknown	N	n	0.930349	1.06228	0.920726	0.93214	1.14451	1.06232	0.908513	1.0045	1.00694	0.998383	1.0321	0.923875	1.00872	0.979052	0.970588	0.509955	0.861299
gi|33591460	BP0216	sphB1	Autotransporter subtilisin-like protease	pathogenicity	Unknown	+	y	1.02779	0.817425	1.09068	0.623227	0.548127	1.04498	1.15182	1.14947	0.965833	0.998157	1.01032	0.528904	0.858707	0.967418	1.1266	0.433708	0.861299
gi|33591469	BP0225	catD2	3-oxoadipate enol-lactone hydrolase	small molecule degradation	Cytoplasmic	N	n	1.05034	1.16135	0.981804	0.907013	0.790052	1.02942	1.21553	1.02658	1.15828	1.04495	0.939729	1.09215	0.986662	1.07954	1.09413	0.188354	0.761696
gi|33591471	BP0227	psiF	Phosphate starvation-inducible protein	adaptation	Unknown	+	n	0.728562	1.05498	1.03507	1.31921	2.09372	1.21072	1.0236	1.2166	1.42987	1.18	1.35766	1.88039	1.24038	1.34802	1.08679	0.642198	0.861299
gi|33591481	BP0240		Hypothetical protein	conserved hypothetical	Cytoplasmic	N	n	0.977049	0.925562	0.930282	0.803688	0.439483	0.784573	1.0447	0.941659	1.03564	0.849768	0.841205	0.833142	0.810106	0.924353	1.14103	0.231844	0.799015
gi|33591483	BP0242	purM	Phosphoribosylaminoimidazole synthetase	ribonucleotide biosynthesis	Cytoplasmic	N	y	1.06025	0.998046	1.12949	0.898154	0.85488	0.81546	1.04726	0.996785	0.930224	0.913415	0.818312	0.889688	0.95938	0.932614	0.972101	0.665797	0.861299
gi|33591489	BP0248	fumC	Fumarate hydratase	energy metabolism	Cytoplasmic	N	y	0.90708	1.085	1.02915	0.970871	0.565474	1.27566	0.952083	0.896341	0.968681	1.21811	1.07456	0.898661	0.972205	1.00141	1.03004	0.793848	0.883492
gi|33591491	BP0250	tctC	Tripartite tricarboxylate transporter family receptor	cell surface	Unknown	N	y	1.08886	0.931412	1.07227	1.01751	0.913776	0.883316	1.06898	1.1648	1.00239	0.945368	1.05868	1.19214	0.984523	1.07206	1.08891	0.12471	0.659699
gi|33591493	BP0252	ggt	Gamma-glutamyltranspeptidase	cofactor biosynthesis	Periplasmic	N	n	1.07095	0.989018	0.844423	1.03626	1.11414	0.941348	1.10008	0.993953	0.947744	0.972875	1.11676	1.14342	0.999356	1.0458	1.04648	0.395925	0.861299
gi|33591510	BP0274	sspA	Stringent starvation protein A	adaptation	Cytoplasmic	N	y	1.08997	0.848716	0.987472	0.560517	0.434657	0.890906	1.2551	1.07457	0.931546	0.88747	0.919509	0.643582	0.802039	0.951963	1.18693	0.284953	0.835851
gi|33591515	BP0279		Hypothetical protein	conserved hypothetical	Cytoplasmic	N	n	1.01284	1.13776	1.06852	1.15926	1.27636	1.12217	0.970033	1.00178	1.14285	1.07777	1.11667	1.29061	1.12949	1.09995	0.973851	0.62904	0.861299
gi|33591525	BP0289	ilvD	Dihydroxy-acid dehydratase	amino acid biosynthesis	Cytoplasmic	N	n	0.907936	0.921054	0.895081	1.289	1.63354	1.2134	0.890554	0.917962	0.897412	1.08571	0.915755	1.14354	1.14334	0.975156	0.852905	0.21906	0.799015
gi|33591535	BP0301		ABC transporter substrate-binding protein	transport/binding proteins	Unknown	N	n	1.12367	1.18282	1.42215	0.942175	0.82029	0.987098	1.23478	1.17254	1.19067	0.95475	1.09304	1.17249	1.0797	1.13638	1.05249	0.566831	0.861299
gi|33591546	BP0315	hemL	Glutamate-1-semialdehyde aminotransferase	cofactor biosynthesis	Cytoplasmic	N	n	0.940057	0.967889	0.870542	0.824395	0.795306	0.963857	0.999973	0.984128	0.941747	0.934848	0.965587	0.746656	0.893674	0.928823	1.03933	0.484899	0.861299
gi|33591565	BP0334	tctC	Tripartite tricarboxylate transporter family receptor	cell surface	Unknown	N	n	0.984927	0.741291	0.881783	1.14848	0.902387	0.962957	1.06822	0.962938	0.931964	1.14986	0.922819	1.07399	0.93697	1.0183	1.0868	0.249564	0.828263
gi|33591585	BP0356		Gntr family transcriptional regulator	regulation	Cytoplasmic	N	n	1.44067	0.981984	1.25229	1.62217	1.82723	1.11537	1.12123	1.30343	1.1685	1.06001	0.995129	1.92374	1.37329	1.26201	0.91897	0.571777	0.861299
gi|33591596	BP0368	gdhA	Glutamate dehydrogenase	amino acid biosynthesis	Unknown	N	n	0.967332	1.18095	0.968365	0.812819	0.513168	0.924302	0.946028	1.00582	1.12316	0.935118	1.01665	0.608982	0.894489	0.939293	1.05009	0.705851	0.861299
gi|33591598	BP0370	pyrE	Orotate phosphoribosyltransferase	ribonucleotide biosynthesis	Cytoplasmic	N	n	0.967841	0.931972	0.998061	0.895193	0.754995	1.08352	1.08755	1.0234	1.01395	0.989218	0.946011	0.89881	0.938597	0.993157	1.05813	0.322451	0.835851
gi|33591599	BP0371	gatB	Aspartyl/glutamyl-trna amidotransferase subunit B	macromolecule synthesis/modification	Unknown	N	n	0.952313	1.22521	1.03355	0.936526	1.01775	1.08727	0.927414	0.963051	1.04151	0.858044	0.917178	0.901104	1.0421	0.934717	0.896952	0.0573097	0.55681
gi|33591600	BP0372	gatA	Aspartyl/glutamyl-trna amidotransferase subunit A	macromolecule synthesis/modification	Cytoplasmic	N	y	0.973987	1.00948	0.93504	0.66643	0.493563	0.918167	0.977931	0.954589	1.03319	0.921748	0.897156	0.633049	0.832777	0.902943	1.08426	0.50583	0.861299
gi|33591601	BP0373	gatC	Aspartyl/glutamyl-trna amidotransferase subunit C	macromolecule synthesis/modification	Cytoplasmic	N	n	0.917256	1.10943	0.968495	1.09849	0.897712	0.959237	0.967708	1.13102	1.10041	0.996339	1.21866	1.28139	0.991769	1.11592	1.12518	0.0737011	0.584557
gi|33591602	BP0374	mreB	Rod shape-determining protein mreb	cell surface	Cytoplasmic	N	y	0.797305	0.973455	0.87925	1.03288	1.24982	0.876669	0.828005	0.922763	0.83957	0.858578	0.888693	0.740442	0.96823	0.846342	0.874112	0.113754	0.659699
gi|33591607	BP0379	ldh	L-lactate dehydrogenase	energy metabolism	Cytoplasmic	+	y	1.10917	1.0708	1.01905	0.917534	0.824979	0.833501	0.916718	0.916009	0.877297	0.847994	0.823641	0.958046	0.962505	0.889951	0.924619	0.206081	0.787792
gi|33591611	BP0383	argB	Acetylglutamate kinase	amino acid biosynthesis	Cytoplasmic	N	n	1.09133	1.0014	0.904889	1.00918	1.56291	0.966637	0.940204	0.938836	0.976993	1.04642	1.06774	1.0594	1.08939	1.00493	0.922472	0.422159	0.861299
gi|33591612	BP0385		Hypothetical protein	cell surface	CytoplasmicMembrane	N	y	0.969767	0.792282	0.922886	0.915175	0.821984	0.818505	1.31346	1.21784	1.07678	0.859736	0.95567	1.09791	0.873433	1.0869	1.2444	0.0160008	0.335602
gi|33591614	BP0387		Putative transport lipoprotein	cell surface	Periplasmic	N	n	0.962778	0.951421	0.986252	1.22843	1.51408	1.11378	1.02613	0.990467	0.957483	1.07089	1.09735	1.26023	1.12612	1.06709	0.947581	0.565325	0.861299
gi|33591631	BP0410		Universal stress protein	adaptation	Unknown	N	n	1.08685	0.997315	1.01756	1.2832	1.88882	1.00825	0.984388	0.944237	0.957779	1.18938	1.0642	1.38903	1.21367	1.08817	0.896595	0.446966	0.861299
gi|33591632	BP0411		Hypothetical protein	conserved hypothetical	Unknown	N	n	0.974298	0.804978	1.11114	0.858915	0.542141	1.00454	1.41054	1.19451	1.10517	1.03108	0.990183	1.05641	0.882668	1.13132	1.2817	0.0359486	0.433478
gi|33591665	BP0451	argD	Acetylornithine transaminase	small molecule degradation	Cytoplasmic	N	y	0.891921	0.91961	0.906216	1.06061	1.31294	0.891676	0.931093	0.947264	0.991718	0.918876	0.923221	1.21244	0.997162	0.987435	0.990245	0.908542	0.901626
gi|33591668	BP0454		Hypothetical protein	cell surface	Unknown	N	n	0.953668	0.848417	0.99329	1.07615	1.09515	1.0641	1.23062	1.14465	1.0474	1.1267	1.19945	1.14888	1.00513	1.14962	1.14375	0.0107301	0.334749
gi|33591673	BP0460	topB	DNA topoisomerase III	macromolecule synthesis/modification	Cytoplasmic	N	n	0.935837	1.0509	0.874627	1.11704	1.23693	0.871249	0.799847	0.989326	0.969051	1.04568	1.06053	0.91328	1.01443	0.962952	0.949254	0.488563	0.861299
gi|33591699	BP0490	dnaN	DNA polymerase III subunit beta	macromolecule synthesis/modification	Cytoplasmic	N	y	1.06939	1.15477	1.01802	0.961429	0.775052	1.0751	0.965072	1.00528	1.04051	1.12892	1.22031	0.902744	1.00896	1.04381	1.03454	0.63537	0.861299
gi|33591707	BP0499	btcA	Type III secretion chaperone	pathogenicity	Unknown	N	n	1.23382	1.08838	1.10899	0.918516	0.790688	0.76674	1.03911	1.00417	0.954644	0.711575	0.63815	0.795314	0.98452	0.857161	0.870638	0.242249	0.821463
gi|33591708	BP0500	bteA	Type III secretion toxin, effector	pathogenicity	OuterMembrane	+	y	1.23194	1.06176	1.2913	0.711969	0.596881	0.902302	0.882385	0.914236	0.814275	0.793179	0.733465	0.543943	0.966026	0.780247	0.807688	0.171957	0.738242
gi|33591740	BP0535		Carboxymuconolactone decarboxylase	miscellaneous	Unknown	+	y	1.01664	0.91162	1.03062	1.00347	1.21253	0.814369	1.04249	1.02016	0.983418	0.872762	0.915926	1.09881	0.99821	0.988927	0.9907	0.8878	0.901624
gi|33591760	BP0556	hmgcL	Hydroxymethylglutaryl-coa lyase	small molecule degradation	Cytoplasmic	N	n	0.86853	0.996421	0.981737	1.07313	1.07786	0.976457	0.956895	0.909736	0.8836	0.903879	1.03606	0.895392	0.995689	0.930927	0.934957	0.128762	0.659699
gi|33591762	BP0558		Amino acid ABC transporter substrate-binding protein	transport/binding proteins	Periplasmic	-	y	0.898663	0.851095	0.919684	0.798876	0.728866	0.699	1.12628	0.985306	1.01519	0.667159	0.69957	0.932862	0.816031	0.904395	1.10829	0.312985	0.835851
gi|33591764	BP0561	tctC	Tripartite tricarboxylate transporter family receptor	cell surface	Periplasmic	N	n	1.06857	0.997343	1.07465	1.03082	0.981479	0.995281	1.12078	1.05491	0.991399	0.926543	0.996088	1.16244	1.02469	1.04203	1.01692	0.670118	0.861299
gi|33591765	BP0562		Hypothetical protein	cell surface	Unknown	N	n	0.982069	0.848816	1.03837	0.967741	0.866041	0.984756	1.17845	1.11591	1.01951	0.928637	0.974114	1.06872	0.947966	1.04756	1.10506	0.0665183	0.584557
gi|33591803	BP0604	secB	Preprotein translocase subunit secb	transport/binding proteins	Cytoplasmic	+	y	0.895797	0.876928	0.774739	1.16679	1.5121	0.928472	0.740854	0.791519	0.845352	0.995811	0.827017	1.29253	1.0258	0.915514	0.892485	0.444223	0.861299
gi|33591804	BP0605	grxC	Glutaredoxin 3	cofactor biosynthesis	Unknown	N	n	1.16217	1.04813	1.00763	1.01234	0.819889	0.996223	1.17171	1.11292	1.14173	0.923462	0.906651	1.02593	1.00773	1.04707	1.03904	0.556155	0.861299
gi|33591806	BP0607	gpmA	Phosphoglyceromutase	energy metabolism	Cytoplasmic	N	n	1.03433	1.01212	1.11796	0.9393	1.00023	0.981133	1.11692	1.00211	0.942562	0.936519	1.0502	0.998656	1.01418	1.00783	0.993737	0.867369	0.89998
gi|33591808	BP0609	ctpA	Carboxy-terminal processing protease	macromolecule degradation	CytoplasmicMembrane	N	y	1.10076	1.12149	0.948049	1.28966	2.10611	1.0859	0.930458	0.888738	0.915861	1.16875	1.15281	1.45784	1.27533	1.08574	0.851344	0.351514	0.861299
gi|33591856	BP0663		Hypothetical protein	conserved hypothetical	Unknown	N	n	0.959165	0.978385	1.0587	0.813822	0.622839	0.861994	0.978819	0.90033	0.932897	0.946416	0.969403	1.09272	0.882484	0.970098	1.09928	0.229514	0.799015
gi|33591857	BP0664	tctC	Tripartite tricarboxylate transporter family receptor	cell surface	Periplasmic	N	n	1.04177	1.02997	0.968337	1.00987	0.903427	1.01999	1.02074	0.932496	0.823543	0.941639	0.934003	1.09741	0.995561	0.958306	0.962579	0.409913	0.861299
gi|33591859	BP0666	glmS	Glucosamine--fructose-6-phosphate aminotransferase	central/intermediary metabolism	Cytoplasmic	-	y	1.22255	0.992324	1.02365	0.89808	1.05178	1.09081	1.01571	1.00732	0.899687	1.02531	1.01072	0.890587	1.04653	0.97489	0.931542	0.189727	0.761696
gi|33591873	BP0680		Hypothetical protein	conserved hypothetical	Unknown	N	n	1.04068	0.948521	0.975369	0.967588	0.706382	1.23622	1.03859	1.03964	0.941276	1.20325	1.31585	0.909147	0.979126	1.07463	1.09753	0.335942	0.845195
gi|33591876	BP0683		4,5-dihydroxyphthalate decarboxylase	small molecule degradation	Cytoplasmic	-	n	0.981391	1.06681	0.91847	0.833506	0.826839	1.03377	0.915992	0.9934	1.05548	1.07168	1.21791	0.740703	0.943464	0.999194	1.05907	0.489682	0.861299
gi|33591888	BP0700		Hydrolase	miscellaneous	Cytoplasmic	N	n	0.898514	0.873048	0.991795	0.964109	1.70727	0.886373	0.997321	0.80998	0.906434	0.878829	0.858937	0.949313	1.05352	0.900136	0.854409	0.282034	0.835851
gi|33591890	BP0702	purT	Phosphoribosylglycinamide formyltransferase 2	ribonucleotide biosynthesis	CytoplasmicMembrane	N	n	0.996412	1.08273	1.00985	1.10375	1.13094	1.08519	0.999201	0.953955	0.995188	1.07387	1.05139	1.15795	1.06815	1.03859	0.972332	0.439975	0.861299
gi|33591893	BP0707		Hypothetical protein	conserved hypothetical	Unknown	N	n	1.08622	0.896205	1.36922	1.0525	1.02921	1.06053	1.07875	0.913292	0.960476	0.932752	1.24914	0.707426	1.08231	0.973639	0.89959	0.290499	0.835851
gi|33591895	BP0709	aspS	Aspartyl-trna synthetase	macromolecule synthesis/modification	Cytoplasmic	N	n	0.962618	1.07379	0.946559	1.38336	1.90535	0.944005	0.952039	1.01849	1.09784	1.0314	1.04625	1.64045	1.20261	1.13108	0.940519	0.710923	0.861299
gi|33591925	BP0749	rplU	50S ribosomal protein L21	ribosome constituents	Cytoplasmic	N	n	0.90368	1.19268	1.02656	1.08899	0.881467	1.00285	0.807921	0.903165	1.1356	1.16915	1.25523	1.02076	1.01604	1.04864	1.03208	0.706418	0.861299
gi|33591934	BP0760	cyaA	Bifunctional hemolysin-adenylate cyclase	pathogenicity	Extracellular	+	y	0.923855	0.768424	0.801066	0.6064	0.579878	0.92208	1.33147	1.30078	1.02917	1.16964	1.1471	0.533964	0.766951	1.08535	1.41515	0.0384336	0.433478
gi|33591960	BP0789	ilvI	Acetolactate synthase large subunit	amino acid biosynthesis	Cytoplasmic	N	n	1.05595	0.944851	1.53335	1.02985	0.994411	1.02977	0.958545	0.898933	1.12474	1.03169	0.885273	0.820637	1.09803	0.953303	0.868195	0.175474	0.740585
gi|33591962	BP0791	ilvC	Ketol-acid reductoisomerase	amino acid biosynthesis	Cytoplasmic	N	y	0.933238	1.08193	0.939232	1.31672	1.84146	0.907196	0.947081	1.03664	1.15237	1.04798	1.04918	1.62905	1.16996	1.14371	0.977565	0.886401	0.901624
gi|33591965	BP0794	rpsO	30S ribosomal protein S15	ribosome constituents	Cytoplasmic	N	n	0.940878	1.14842	0.939633	1.69701	2.47411	0.958099	0.854407	1.03095	1.22701	1.18848	1.13521	2.01927	1.35969	1.24256	0.913852	0.705776	0.861299
gi|33591966	BP0795	pnp	Polynucleotide phosphorylase	macromolecule degradation	Cytoplasmic	N	y	0.916992	1.18215	0.947649	1.33974	1.41749	0.935486	0.865531	0.988226	1.12895	1.01174	0.999923	1.43338	1.12325	1.07129	0.95374	0.676237	0.861299
gi|33591971	BP0800		Zinc-binding dehydrogenase	miscellaneous	Cytoplasmic	N	n	1.03967	0.984947	1.04348	0.93946	1.08319	0.94522	0.948263	0.898184	0.87907	0.947088	0.922444	1.06865	1.00599	0.94395	0.938325	0.117697	0.659699
gi|33591972	BP0801	tpiA	Triosephosphate isomerase	energy metabolism	Cytoplasmic	N	n	0.959615	0.854271	1.02636	1.03605	1.0158	0.952747	1.16421	1.02985	1.01956	0.890281	0.91891	1.21788	0.974141	1.04012	1.06773	0.297283	0.835851
gi|33591992	BP0824		Azurin	energy metabolism	Periplasmic	N	y	0.964345	0.812211	1.00326	1.12412	0.804051	1.1015	1.20438	1.17361	1.02039	1.10653	1.25615	1.31052	0.968247	1.1786	1.21725	0.0136798	0.335602
gi|33592011	BP0845	nuoE	NADH dehydrogenase subunit E	energy metabolism	Cytoplasmic	N	n	1.08182	1.06294	0.937909	0.909293	1.1815	0.951481	0.878347	0.929605	1.04871	0.80283	0.910111	0.85475	1.02082	0.904059	0.885617	0.0592942	0.55681
gi|33592012	BP0846	nuoF	Respiratory-chain NADH dehydrogenase, 51 kda subunit	energy metabolism	Cytoplasmic	N	n	0.972705	1.01666	0.880023	0.810102	0.68792	1.13433	0.994785	0.924784	1	1.15178	1.17381	0.804761	0.916956	1.00832	1.09964	0.313353	0.835851
gi|33592013	BP0847	nuoG	NADH dehydrogenase subunit G	energy metabolism	Cytoplasmic	N	n	0.951527	1.0245	0.896071	0.846816	0.70156	1.05231	0.815213	0.873499	0.895979	0.977828	0.996567	0.751358	0.91213	0.885074	0.970338	0.686011	0.861299
gi|33592022	BP0856	bfrD	Tonb-dependent receptor for iron transport	pathogenicity	OuterMembrane	+	y	0.848	0.998963	0.749481	0.791918	1.03084	1.30341	1.0289	1.07289	1.18778	1.24979	1.28852	0.750851	0.953767	1.09646	1.1496	0.246259	0.828263
gi|33592032	BP0866	ispF	2-C-methyl-D-erythritol 2,4-cyclodiphosphate synthase	cofactor biosynthesis	Cytoplasmic	N	n	1.04375	0.896848	0.980596	0.913417	1.02926	1.02778	0.996381	0.956105	0.951264	0.967225	0.921276	1.00158	0.981941	0.965639	0.983398	0.581745	0.861299
gi|33592034	BP0868	fbp	Fructose-1,6-bisphosphatase	central/intermediary metabolism	Cytoplasmic	N	n	0.984545	0.991591	0.954477	1.16828	1.20831	1.01854	0.893726	0.958966	0.949615	1.06225	1.00612	1.19633	1.05429	1.01117	0.959097	0.500112	0.861299
gi|33592035	BP0869	pepN	Aminopeptidase	macromolecule degradation	Unknown	N	n	1.0047	1.10123	1.04883	0.840245	0.938873	0.894248	0.941189	1.03673	0.993347	1.07156	1.10126	0.926519	0.971354	1.01177	1.04161	0.431617	0.861299
gi|33592068	BP0906		Peptidase	macromolecule degradation	Unknown	+	y	1.06431	0.971854	1.11093	0.785828	0.713205	1.04877	1.11515	1.04655	1.02069	0.958634	1.00777	0.756661	0.94915	0.984243	1.03697	0.682034	0.861299
gi|33592100	BP0943	ompA	Outer membrane protein A	cell surface	OuterMembrane	N	y	0.641252	1.1508	0.822796	1.12725	1.73691	1.21062	0.644221	1.11896	1.32063	1.55084	1.53974	0.97982	1.11494	1.19237	1.06945	0.720112	0.861299
gi|33592101	BP0944	gyrA	DNA gyrase subunit A	macromolecule synthesis/modification	Cytoplasmic	N	n	0.980604	1.15533	0.89354	0.953892	1.03715	1.02845	1.05269	1.04093	1.03788	1.13995	1.04667	0.892565	1.00816	1.03511	1.02673	0.593127	0.861299
gi|33592102	BP0945	serC	Phosphoserine aminotransferase	amino acid biosynthesis	Cytoplasmic	N	n	1.0184	1.00468	1.04093	0.59526	0.576695	0.894497	0.970322	1.13342	1.13722	0.761048	0.708152	0.70613	0.855077	0.902714	1.05571	0.702156	0.861299
gi|33592103	BP0946	pheA	P-protein	amino acid biosynthesis	Cytoplasmic	N	n	0.889483	1.14162	0.872209	0.928375	1.16633	0.88128	0.892041	1.00969	1.04544	0.861682	0.74547	1.02662	0.979883	0.930157	0.949254	0.514255	0.861299
gi|33592105	BP0948	aroA	3-phosphoshikimate 1-carboxyvinyltransferase	amino acid biosynthesis	Cytoplasmic	N	n	0.918383	0.958978	0.945545	0.728732	0.620578	1.27893	0.970171	0.959731	0.922097	1.27862	0.979253	0.379917	0.908525	0.914964	1.00709	0.966827	0.901626
gi|161610761	BP0950	rpsA	30S ribosomal protein S1	ribosome constituents	Cytoplasmic	N	y	0.985374	1.15299	0.982551	1.32054	1.5263	1.08678	0.881762	1.01473	1.15378	1.30803	1.26669	1.30457	1.17575	1.15493	0.982286	0.856599	0.89502
gi|33592111	BP0954	rfaE	ADP-heptose synthase	macromolecule synthesis/modification	Cytoplasmic	N	n	1.01832	1.10054	1.0757	1.14494	1.10528	0.917853	0.989342	1.07883	0.904665	0.972521	1.01655	0.839377	1.06044	0.96688	0.911774	0.0791943	0.588246
gi|33592112	BP0955	rfaD	ADP-L-glycero-D-manno-heptose-6-epimerase	macromolecule synthesis/modification	Cytoplasmic	N	y	0.906015	1.04091	1.01287	0.989863	0.840475	0.83854	0.963902	0.994692	1.12536	0.919057	1.0148	0.922182	0.938113	0.989999	1.05531	0.303314	0.835851
gi|33592118	BP0961	etfB	Electron transfer flavoprotein subunit beta	energy metabolism	Cytoplasmic	N	y	0.993722	0.872306	1.04952	0.98559	0.820336	1.03106	1.17591	1.05218	1.02109	1.04384	1.10426	1.06386	0.958755	1.07686	1.12318	0.0224775	0.37566
gi|33592119	BP0962	etfA	Electron transfer flavoprotein subunit alpha	energy metabolism	Unknown	N	y	0.998555	0.874828	1.01082	0.946361	0.652898	1.07993	1.13681	1.02997	1.01	1.02875	1.10572	1.03163	0.927232	1.05715	1.14011	0.0736755	0.584557
gi|33592120	BP0964		Acyl-coa dehydrogenase	miscellaneous	Cytoplasmic	N	n	0.765312	1.17909	0.737726	0.914313	0.981183	0.899663	0.911449	0.805581	0.904761	1.15832	0.8855	0.92084	0.912881	0.931075	1.01993	0.827653	0.89447
gi|33592121	BP0965		Antioxidant protein	protection responses	Cytoplasmic	N	y	0.955728	0.692474	0.891768	0.546505	0.388556	0.793058	1.39211	1.21749	1.09666	0.81157	0.867226	0.563389	0.711348	0.991408	1.3937	0.0933979	0.624886
gi|33592122	BP0966	sbp	Sulfate-binding protein	transport/binding proteins	Periplasmic	-	y	0.812639	0.682903	0.80193	0.815494	0.750681	0.761777	1.36894	1.32537	1.14116	0.693185	0.711316	0.813851	0.770904	1.00897	1.30881	0.0910829	0.624886
gi|33592128	BP0975	rplS	50S ribosomal protein L19	ribosome constituents	Cytoplasmic	N	y	0.934923	1.21557	1.05941	1.23005	1.04874	1.43722	0.902313	1.16873	1.18428	1.23359	1.16835	0.863702	1.15432	1.08683	0.94153	0.505158	0.861299
gi|33592130	BP0977		Oxidoreductase	miscellaneous	Cytoplasmic	N	n	1.04268	1.16271	1.0745	0.57733	1.2251	0.444372	0.987019	0.969476	0.971901	0.423772	0.435094	1.03963	0.921117	0.804483	0.873377	0.529059	0.861299
gi|33592139	BP0989	prlC	Oligopeptidase A	macromolecule degradation	Cytoplasmic	N	n	0.980091	1.05919	0.962472	0.815245	0.738904	1.06975	1.00576	1.01684	1.09619	1.00196	0.971653	0.725558	0.937609	0.969661	1.03419	0.678651	0.861299
gi|33592140	BP0990	folD	Bifunctional 5,10-methylene-tetrahydrofolate dehydrogenase/ 5,10-methylene-tetrahydrofolate cyclohydrolase	cofactor biosynthesis	Cytoplasmic	N	n	0.944037	1.1946	1.03395	0.996366	0.713161	1.0596	0.966303	1.00175	1.04869	1.06209	1.01582	0.758258	0.990287	0.975483	0.985051	0.8561	0.89502
gi|33592141	BP0991		Two-component response regulator	regulation	Cytoplasmic	N	n	1.04424	0.899324	1.04718	0.948557	0.782334	0.860568	1.04742	0.964537	0.918027	0.819279	0.789821	1.15173	0.930367	0.948469	1.01946	0.802391	0.883492
gi|33592143	BP0993	aceE	Pyruvate dehydrogenase subunit E1	energy metabolism	Cytoplasmic	N	y	1.01884	1.10361	0.917739	0.967735	1.03436	1.13493	0.925279	0.965699	1.01144	1.12976	1.20546	0.754381	1.02954	0.99867	0.970018	0.68084	0.861299
gi|33592144	BP0994	aceF	Dihydrolipoamide acetyltransferase	energy metabolism	Cytoplasmic	N	y	0.895712	0.79379	1.34059	1.26216	2.20026	1.26488	1.24071	0.994089	1.02365	1.14169	1.01676	1.35968	1.2929	1.12943	0.873564	0.457452	0.861299
gi|33592145	BP0995	lpdA	Dihydrolipoamide dehydrogenase	energy metabolism	Cytoplasmic	N	y	0.979079	1.18184	1.10989	1.56179	1.66442	1.16117	0.941752	1.07554	1.27646	1.16097	1.28849	1.48293	1.27636	1.20436	0.943584	0.605716	0.861299
gi|33592149	BP0999	tktA	Transketolase	small molecule degradation	Cytoplasmic	N	n	0.989887	1.14471	1.08927	0.974255	0.905676	0.942936	0.931278	0.929612	0.990359	1.07332	1.08536	0.933357	1.00779	0.990548	0.982892	0.724407	0.862572
gi|33592150	BP1000	gap	Glyceraldehyde-3-phosphate dehydrogenase	energy metabolism	Cytoplasmic	N	y	0.965273	0.993394	1.01699	1.00123	1.05245	0.969002	0.972146	1.03005	1.11609	1.10607	1.26593	1.12336	0.999724	1.10228	1.10258	0.0373977	0.433478
gi|33592151	BP1001	pgk	Phosphoglycerate kinase	energy metabolism	Cytoplasmic	N	n	0.98284	0.993161	1.07398	0.829561	0.872526	1.02761	1.07211	1.0212	0.974476	1.80894	1.15859	0.722296	0.96328	1.12627	1.1692	0.314656	0.835851
gi|33592181	BP1038	corC	Magnesium and cobalt efflux protein	transport/binding proteins	CytoplasmicMembrane	N	n	1.00887	0.912004	0.911204	1.10298	1.32221	1.1521	0.901336	0.949002	0.939222	1.24977	1.19949	1.5336	1.06823	1.12874	1.05665	0.623748	0.861299
gi|33592193	BP1052	upp	Uracil phosphoribosyltransferase	central/intermediary metabolism	Cytoplasmic	N	n	0.995381	0.976319	1.0173	1.23714	0.890762	1.0024	1.0265	0.983255	0.969514	1.06897	0.960529	1.16638	1.01988	1.02919	1.00913	0.873559	0.901624
gi|33592195	BP1054	prn	Pertactin	pathogenicity	OuterMembrane	+	y	0.962346	0.907618	0.996119	1.08755	1.54073	1.06178	1.13188	1.10419	1.19922	1.0404	0.982365	1.05427	1.09269	1.08539	0.993318	0.9424	0.901626
gi|33592197	BP1056		Hypothetical protein	cell surface	Unknown	+	n	1.07598	0.91469	0.958549	1.04327	1.13045	0.997191	0.955865	0.954722	0.825434	0.852776	0.86926	0.950585	1.02002	0.90144	0.883746	0.0146739	0.335602
gi|33592206	BP1066		Hypothetical protein	conserved hypothetical	Cytoplasmic	N	n	0.96246	1.33531	1.4292	0.879083	0.909063	0.948628	0.994625	0.973499	0.943274	0.771912	1.03642	0.928613	1.07729	0.94139	0.873849	0.223859	0.799015
gi|33592211	BP1071	pstS	Phosphate ABC transporter substrate-binding protein	central/intermediary metabolism	Periplasmic	-	n	1.07275	0.9526	0.965071	0.996004	0.82579	1.0077	1.0951	1.13173	1.04212	0.956446	1.06453	1.20956	0.969987	1.08325	1.11677	0.0414141	0.441741
gi|33592215	BP1075	glmM	Phosphoglucosamine mutase	central/intermediary metabolism	Cytoplasmic	N	y	0.960675	1.24667	0.940664	1.02531	0.778039	1.12601	0.94707	0.97183	1.1395	1.15872	1.24143	0.8224	1.01289	1.04683	1.0335	0.720846	0.861299
gi|33592225	BP1087		Hypothetical protein	conserved hypothetical	Unknown	N	n	1.02668	1.09866	0.855283	1.08152	1.57744	0.837529	0.867912	0.930523	1.06319	1.06792	1.15084	1.10957	1.07952	1.03166	0.955668	0.69423	0.861299
gi|33592239	BP1102	lysS	Lysyl-trna synthetase	macromolecule synthesis/modification	Cytoplasmic	N	y	0.924915	1.09136	0.913877	0.968243	0.810698	0.948272	0.962621	0.943871	1.03491	1.18984	1.14939	0.817011	0.942895	1.01627	1.07782	0.303647	0.835851
gi|33592241	BP1104	prfB	Peptide chain release factor 2	macromolecule synthesis/modification	Cytoplasmic	N	n	0.993139	1.01955	1.01542	0.959589	1.26283	0.915917	1.05101	0.952952	1.02189	0.939364	0.87816	0.855328	1.02774	0.949783	0.924147	0.213828	0.799015
gi|33592249	BP1112	bipA	Outer membrane ligand binding protein	pathogenicity	OuterMembrane	I	y	0.676423	0.752534	0.678743	0.951325	1.05071	0.983445	1.36373	1.17004	1.19952	1.23032	1.25023	0.963656	0.848863	1.19625	1.40924	0.00244567	0.134665
gi|33592255	BP1120	maeB	Malic enzyme	central/intermediary metabolism	Cytoplasmic	N	y	0.949167	1.06514	1.00358	1.29859	1.70448	0.955311	0.961383	1.0045	1.12963	1.06807	1.14267	1.59572	1.16271	1.15033	0.989352	0.936912	0.901626
gi|33592259	BP1124	sucA	2-oxoglutarate dehydrogenase E1	energy metabolism	Cytoplasmic	N	y	0.970459	1.10142	0.946408	0.899828	0.996069	1.00779	0.8337	0.940009	0.97805	1.08444	1.16116	0.660237	0.986996	0.942932	0.955356	0.585932	0.861299
gi|33592260	BP1125	odhB	Dihydrolipoamide succinyltransferase	energy metabolism	Cytoplasmic	N	y	0.877576	1.06367	0.927441	1.1401	1.6332	0.923075	0.866231	1.0293	1.01007	1.20059	1.1427	1.33814	1.09418	1.09784	1.00334	0.978653	0.908665
gi|33592261	BP1126	odhL	Dihydrolipoamide dehydrogenase	energy metabolism	Cytoplasmic	N	y	0.829366	0.989983	0.842671	1.21386	1.83694	0.942913	0.940554	1.01037	1.07031	1.09861	1.10664	1.44094	1.10929	1.11124	1.00176	0.991157	0.911501
gi|33592280	BP1148		Hypothetical protein	conserved hypothetical	Unknown	N	n	1.08812	1.00161	1.02054	0.879859	1.16816	0.823385	0.960291	0.979263	1.00917	0.955272	0.810043	1.11754	0.996947	0.971929	0.974905	0.713215	0.861299
gi|33592284	BP1152	ftrA	Fe(II)-binding protein, transporter, periplasmic	cell surface	Periplasmic	N	y	0.937997	0.892242	1.07312	1.23876	1.23174	1.11657	1.14492	1.02208	0.99951	1.11966	1.16053	1.58306	1.08174	1.17163	1.0831	0.411363	0.861299
gi|33592306	BP1175		Hypothetical protein	cell surface	Unknown	+	n	0.709934	0.85968	0.651753	0.881927	0.96598	0.715207	1.19127	1.08149	1.16979	1.27476	1.16975	1.3735	0.797414	1.21009	1.51752	8.18705e-05	0.0191559
gi|33592319	BP1189		Lipoprotein	cell surface	OuterMembrane	+	y	1.17909	1.02091	1.13755	0.944934	1.30549	1.00142	0.980736	1.12163	0.899389	1.16919	1.06128	1.24907	1.09823	1.08021	0.983594	0.81619	0.889728
gi|33592328	BP1198	clpB	ATP-dependent protease, atpase subunit	macromolecule degradation	Cytoplasmic	+	y	0.972833	1.04638	0.929802	1.12314	1.12456	0.986062	0.937588	1.00158	1.00059	1.03464	1.01898	1.17106	1.03046	1.0274	0.997032	0.948241	0.901626
gi|33592330	BP1201	tcfA	Tracheal colonization factor	pathogenicity	OuterMembrane	+	y	1.05218	0.906824	1.05789	0.936817	0.876422	0.883955	1.10556	1.10318	1.02277	0.928716	0.917509	0.98563	0.952348	1.01056	1.06113	0.248147	0.828263
gi|33592333	BP1204		Signal transduction protein	conserved hypothetical	Cytoplasmic	N	n	1.0601	1.09924	0.889423	1.08426	1.26383	0.83317	0.871803	0.778024	0.85966	0.90765	0.850937	0.601149	1.03834	0.811537	0.781575	0.0158429	0.335602
gi|33592350	BP1221	dadX	Alanine racemase	small molecule degradation	Cytoplasmic	N	n	0.893097	0.977321	1.07677	1.13616	1.36508	0.932241	1.04505	1.01551	0.987531	0.893553	0.869602	1.3013	1.06345	1.01876	0.957979	0.647433	0.861299
gi|33592360	BP1232	rpmE2	50S ribosomal protein L31	ribosome constituents	Cytoplasmic	N	n	1.08577	0.943625	1.09543	0.811196	0.784397	0.823035	0.984243	0.898666	0.947065	0.787242	0.739474	0.936801	0.923908	0.882249	0.954909	0.563155	0.861299
gi|33592364	BP1236	fkpB	FKBP-type peptidylprolyl isomerase	cell processes	Cytoplasmic	N	n	1.02799	0.808158	0.532422	0.821307	0.525728	1.26958	0.966084	1.37516	1.09153	1.05915	0.92983	0.917556	0.830864	1.05655	1.27163	0.129697	0.659699
gi|33592365	BP1237	ispH	4-hydroxy-3-methylbut-2-enyl diphosphate reductase	protection responses	Cytoplasmic	N	n	0.877853	0.866661	0.877082	1.31585	0.736894	0.915581	0.931002	0.872473	0.829844	0.868291	0.808305	0.997701	0.931653	0.884603	0.949498	0.594823	0.861299
gi|33592366	BP1238		Glutathione-S-transferase	small molecule degradation	Cytoplasmic	N	n	0.981305	0.897912	0.950352	0.62156	0.557466	0.684139	1.04806	0.899183	0.915584	0.686071	0.622175	0.643082	0.782122	0.80236	1.02588	0.848842	0.89502
gi|33592374	BP1246	nusA	Transcription elongation factor nusa	macromolecule synthesis/modification	Cytoplasmic	N	y	1.05205	1.0717	0.970374	1.1337	1.00198	1.02755	0.928635	0.969945	1.00912	1.05089	1.00872	1.17288	1.04289	1.02336	0.981275	0.648108	0.861299
gi|33592375	BP1247	infB	Translation initiation factor IF-2	macromolecule synthesis/modification	Cytoplasmic	N	y	0.917862	1.05531	0.916315	0.990614	1.35511	0.950912	0.950643	0.991046	1.06222	1.08857	1.07398	0.928839	1.03102	1.01588	0.985319	0.841367	0.894563
gi|33592378	BP1250	typA	GTP-binding elongation factor	macromolecule synthesis/modification	CytoplasmicMembrane	N	n	1.20317	1.12871	1.07747	0.795724	0.707793	0.909878	1.17125	1.0539	1.03487	0.963458	0.945084	0.612826	0.970458	0.963565	0.992897	0.951964	0.901626
gi|33592379	BP1251		Toxin	pathogenicity	Unknown	+	n	1.19251	1.01904	1.3791	1.18606	1.5421	1.10644	0.986762	1.24371	1.34576	1.22797	1.05108	1.34795	1.23754	1.20054	0.970099	0.717211	0.861299
gi|33592384	BP1256		Carboxymethylenebutenolidase	central/intermediary metabolism	Unknown	N	n	1.081	0.957106	1.08967	0.91393	0.648067	1.1614	1.03604	0.966608	0.954088	1.03765	0.962444	0.888619	0.975195	0.974241	0.999022	0.990569	0.911501
gi|33592389	BP1262	rho	Transcription termination factor Rho	macromolecule synthesis/modification	Cytoplasmic	N	n	0.932771	0.915925	0.967115	1.07609	1.3092	1.0207	1.03762	1.02686	0.996677	1.05969	0.87076	1.09794	1.03697	1.01492	0.978743	0.750977	0.877997
gi|33592390	BP1263	trxA	Thioredoxin 1	cofactor biosynthesis	Cytoplasmic	N	y	0.989291	0.917555	1.10155	0.927742	0.614215	0.937386	1.20213	1.14789	0.969915	0.895051	0.987523	1.13087	0.914623	1.05556	1.1541	0.118909	0.659699
gi|33592401	BP1277	livJ	Leu/Ile/val-binding protein	transport/binding proteins	Periplasmic	N	n	0.947102	0.909181	1.00594	0.888264	0.891502	0.818428	1.08649	1.08096	1.07072	0.657217	0.692533	1.03169	0.910069	0.936601	1.02915	0.766977	0.880712
gi|33592405	BP1281	ugpB	Glycerol-3-phosphate ABC transporter substrate-binding protein	transport/binding proteins	Periplasmic	N	n	1.09042	1.02052	1.03158	1.0351	0.977257	0.909512	1.26935	1.20452	1.15448	0.956243	1.01039	1.16953	1.01073	1.12742	1.11545	0.0594938	0.55681
gi|33592409	BP1285	livJ	Leu/Ile/val-binding protein	transport/binding proteins	Periplasmic	N	y	0.936283	0.860423	1.1998	0.982391	0.840702	0.942621	1.09884	1.1491	1.00596	0.867255	0.96482	1.1815	0.96037	1.04458	1.08768	0.268444	0.835851
gi|33592415	BP1292		Hypothetical protein	cell surface	CytoplasmicMembrane	N	n	0.996292	0.999795	1.1677	0.777791	0.682085	0.791117	1.01361	1.12983	0.938952	0.667059	0.796718	1.01326	0.902463	0.926571	1.02671	0.816127	0.889728
gi|33592423	BP1300		Glutathione transferase	miscellaneous	Cytoplasmic	N	y	1.00409	0.921023	0.844987	1.46893	1.70262	1.15606	0.865873	0.877086	0.91916	1.08681	1.0524	1.2639	1.18295	1.01087	0.854533	0.281739	0.835851
gi|33592428	BP1306	arsC	Arsenate reductase	protection responses	Cytoplasmic	N	n	1.0277	0.929948	1.12119	1.01362	0.90233	1.25383	1.19773	1.03213	1.17504	1.23781	1.14784	0.930755	1.04144	1.12022	1.07565	0.293522	0.835851
gi|33592429	BP1307		Bacterioferritin comigratory protein	miscellaneous	Unknown	N	n	0.841148	0.988022	0.876002	1.13212	1.26764	1.08913	0.86828	0.858187	0.926873	1.05366	0.906471	1.31727	1.03235	0.988458	0.957488	0.662559	0.861299
gi|33592437	BP1320		Hypothetical protein	conserved hypothetical	Cytoplasmic	N	n	1.02738	1.0043	1.03698	0.896233	0.961338	0.87397	1.00978	1.04216	1.01033	0.925631	0.904245	0.907044	0.9667	0.966533	0.999827	0.996532	0.91194
gi|33592470	BP1364		Amino acid ABC transporter substrate-binding protein	transport/binding proteins	Periplasmic	N	n	0.984009	0.775463	1.0108	0.718451	0.428183	0.732984	1.29207	1.20576	1.05595	0.698858	0.785266	0.805827	0.774982	0.973955	1.25674	0.163734	0.726573
gi|33592516	BP1418	map	Methionine aminopeptidase	macromolecule degradation	Cytoplasmic	N	n	1.08008	1.05938	1.1883	0.830364	0.720899	0.934918	1.14402	1.11776	1.09943	1.03249	0.946239	0.67372	0.968991	1.00228	1.03435	0.748268	0.877586
gi|33592517	BP1419	rpsB	30S ribosomal protein S2	ribosome constituents	Cytoplasmic	N	y	1.11309	1.04388	1.046	0.995807	0.782422	0.993244	0.982184	1.00674	0.973904	1.09467	1.0228	0.762103	0.995741	0.973734	0.977899	0.74228	0.874536
gi|33592518	BP1420	tsf	Elongation factor Ts	macromolecule synthesis/modification	Cytoplasmic	N	y	1.09708	0.964838	0.993509	0.974293	0.852264	0.988277	1.0063	0.992367	0.962826	0.99998	1.01713	0.950667	0.978376	0.988212	1.01005	0.775798	0.883492
gi|33592519	BP1421	pyrH	Uridylate kinase	central/intermediary metabolism	Cytoplasmic	N	y	0.989759	0.92378	0.913163	0.630031	0.437493	0.939499	1.03261	0.907479	0.859234	0.905021	1.04137	0.58212	0.805621	0.887973	1.10222	0.482928	0.861299
gi|33592520	BP1422	frr	Ribosome recycling factor	macromolecule synthesis/modification	Cytoplasmic	N	n	1.00134	0.856088	1.01791	1.04666	0.94805	0.962327	1.14899	1.11993	1.00161	0.943575	1.02385	1.23181	0.972062	1.07829	1.10929	0.0666113	0.584557
gi|33592526	BP1428	ompH	Outer membrane protein	cell surface	Periplasmic	N	y	1.14314	1.00618	1.05258	1.50081	2.03342	0.970024	0.957241	0.927152	1.03743	1.05978	1.0202	1.62008	1.28436	1.10365	0.859298	0.385635	0.861299
gi|33592534	BP1436	ppsA	Phosphoenolpyruvate synthase	central/intermediary metabolism	Cytoplasmic	N	y	1.02012	1.10068	0.9778	0.88921	0.827692	1.0161	0.912452	0.976001	1.00586	0.926359	0.992601	0.722089	0.971933	0.922561	0.949202	0.420311	0.861299
gi|33592544	BP1446		Enoly-coa hydratase	small molecule degradation	Cytoplasmic	N	n	1.02977	0.979401	1.1295	0.825496	0.689598	1.04183	1.13688	1.10628	1.02171	1.03443	1.0141	0.754766	0.949266	1.01136	1.06541	0.487347	0.861299
gi|33592545	BP1447	mmsB	3-hydroxyisobutyrate dehydrogenase	small molecule degradation	Cytoplasmic	N	n	1.05659	0.987375	1.05964	0.774191	0.780647	0.920942	1.11782	0.992937	1.02753	0.910846	0.886879	0.805184	0.929898	0.956867	1.029	0.706223	0.861299
gi|33592550	BP1452	carA	Carbamoyl phosphate synthase small subunit	amino acid biosynthesis	Cytoplasmic	N	n	0.955595	1.10021	0.923287	1.07564	1.31844	1.03219	0.911887	0.960647	1.02795	1.09142	1.04896	0.967314	1.06756	1.00136	0.937993	0.321011	0.835851
gi|33592551	BP1453	carB	Carbamoyl phosphate synthase large subunit	amino acid biosynthesis	Unknown	N	y	0.972137	1.08232	0.969225	0.834975	0.643415	1.0384	0.925553	0.974766	1.02204	1.04965	1.16239	0.650427	0.923411	0.964138	1.0441	0.681813	0.861299
gi|33592573	BP1480		Hypothetical protein	cell surface	Unknown	N	n	0.99378	0.879775	1.06343	0.863877	0.64724	1.02381	1.12992	1.05354	0.990126	0.980827	1.06878	0.93851	0.911986	1.02695	1.12606	0.12323	0.659699
gi|33592574	BP1481	leuC	Isopropylmalate isomerase large subunit	amino acid biosynthesis	Cytoplasmic	N	n	0.979644	1.07105	1.06062	0.821733	0.618589	1.04504	0.915374	0.970882	0.989653	1.00177	1.10674	0.69833	0.93278	0.947125	1.01538	0.879458	0.901624
gi|33592575	BP1482	leuD	Isopropylmalate isomerase small subunit	amino acid biosynthesis	Cytoplasmic	N	n	0.993249	1.00429	0.948911	0.965472	1.28666	1.00597	0.985827	1.04053	0.973213	0.896685	0.817086	0.939837	1.03409	0.942196	0.911133	0.15898	0.726573
gi|33592576	BP1483	leuB	3-isopropylmalate dehydrogenase	amino acid biosynthesis	Cytoplasmic	N	n	1.00403	0.990576	1.03871	1.0909	1.16247	0.90542	1.12475	1.05425	1.0014	0.937301	0.933958	1.16186	1.03202	1.03559	1.00346	0.947706	0.901626
gi|33592577	BP1484	asd	Aspartate-semialdehyde dehydrogenase	amino acid biosynthesis	Cytoplasmic	N	y	1.00837	0.970771	1.04771	0.98894	0.762719	0.971761	1.08586	0.998601	1.02127	1.0341	1.03139	1.25353	0.958378	1.07079	1.1173	0.0726595	0.584557
gi|33592580	BP1487	smoM	Mannitol ABC transporter substrate-binding protein	transport/binding proteins	Unknown	+	y	1.05207	0.944204	0.993339	1.12337	1.14321	0.921459	1.0629	0.994965	1.01448	0.93498	1.0088	1.31572	1.02961	1.05531	1.02496	0.70692	0.861299
gi|33592583	BP1490	trpF	N-(5'-phosphoribosyl)anthranilate isomerase	amino acid biosynthesis	Unknown	N	n	0.912562	0.948645	0.905234	0.971476	0.789871	0.949003	1.10534	1.0203	0.972355	0.929605	0.947376	1.14788	0.912798	1.02048	1.11796	0.0375311	0.433478
gi|33592590	BP1498	infC	Translation initiation factor IF-3	macromolecule synthesis/modification	Cytoplasmic	N	n	0.994854	1.07001	0.98967	1.14507	1.18563	0.924659	0.971012	1.04432	0.968196	0.978902	0.99615	1.18602	1.05165	1.0241	0.973804	0.617261	0.861299
gi|33592597	BP1506		Amino acid ABC transporter substrate-binding protein	cell surface	Unknown	N	n	1.00216	0.956316	0.990929	0.947591	0.987882	1.16046	1.06027	1.03049	0.941032	1.15561	1.07675	0.903447	1.00756	1.02793	1.02023	0.688396	0.861299
gi|33592610	BP1519	fba	Fructose-1,6-bisphosphate aldolase	energy metabolism	Cytoplasmic	N	y	1.03827	0.90063	1.09083	0.772648	0.526526	0.959196	1.15995	1.0084	0.945687	0.933198	0.918475	0.704865	0.88135	0.945096	1.07233	0.551732	0.861299
gi|33592612	BP1521	hemH	Phosphoribosylaminoimidazole-succinocarboxamide synthase	ribonucleotide biosynthesis	Cytoplasmic	N	n	1.00787	0.962987	1.00936	0.976668	0.707629	0.956574	1.09476	1.00949	0.930891	0.954226	0.938721	0.983617	0.936847	0.985285	1.0517	0.381976	0.861299
gi|33592620	BP1529		Amino acid ABC transporter substrate-binding protein	transport/binding proteins	Periplasmic	N	n	0.996619	0.92549	0.682435	1.25583	1.35777	1.20573	1.09715	1.04624	1.09866	1.08362	1.2784	1.39862	1.07065	1.16711	1.0901	0.428172	0.861299
gi|33592623	BP1532		Amino acid ABC transporter substrate-binding protein	transport/binding proteins	Periplasmic	-	n	0.987886	0.843077	0.963532	1.09663	1.06788	0.892763	1.08617	1.02186	0.940661	0.9018	0.935481	1.08543	0.975294	0.995232	1.02044	0.70798	0.861299
gi|33592628	BP1537	gcdH	Glutaryl-coa dehydrogenase	small molecule degradation	Cytoplasmic	N	n	0.901134	1.12491	0.962435	1.06449	1.04522	1.0644	0.968645	0.968525	1.03345	1.0022	1.02641	1.1417	1.0271	1.02349	0.996485	0.933436	0.901626
gi|33592642	BP1550		Hypothetical protein	conserved hypothetical	Unknown	N	n	1.37094	0.932267	1.12354	1.31623	1.84993	1.03089	1.28858	0.920355	0.974041	1.13285	1.10941	1.2717	1.27063	1.11616	0.878427	0.32012	0.835851
gi|33592659	BP1569		Lipoprotein	cell surface	Unknown	N	y	0.687748	0.719753	0.626199	1.40871	1.81018	1.37209	0.614004	0.638661	0.641908	1.18861	1.01515	1.23697	1.10411	0.889218	0.805369	0.379499	0.861299
gi|33592660	BP1570	dapA	Dihydrodipicolinate synthase	amino acid biosynthesis	Cytoplasmic	N	y	1.09855	1.00071	0.952783	0.889881	0.867865	1.17441	1.04739	0.989253	0.945637	1.06527	1.05073	0.932887	0.997367	1.00519	1.00785	0.888221	0.901624
gi|33592662	BP1573	glnH	Glutamine ABC transporter substrate-binding protein	transport/binding proteins	Periplasmic	+	n	1.10349	1.04995	1.24661	1.17376	1.05156	1.13477	1.17696	1.05817	1.14203	1.08419	1.21164	1.20478	1.12669	1.14629	1.0174	0.638066	0.861299
gi|33592666	BP1577	rpoZ	DNA-directed RNA polymerase subunit omega	macromolecule synthesis/modification	Unknown	N	n	1.12537	0.904578	1.05787	0.800426	0.921471	0.831841	1.06765	1.08885	0.907557	0.734371	0.781785	0.761677	0.940259	0.890314	0.946882	0.559018	0.861299
gi|33592667	BP1578	gmk	Guanylate kinase	central/intermediary metabolism	Cytoplasmic	N	n	1.08269	0.931426	0.886929	0.583026	0.651875	0.940526	0.936619	0.970265	1.16852	0.807368	0.639861	0.457757	0.846079	0.830065	0.981072	0.903893	0.901626
gi|33592685	BP1596	glnA	Glutamine synthetase	amino acid biosynthesis	Cytoplasmic	N	n	0.831361	1.08695	0.869569	1.28592	1.35868	0.849178	0.881158	0.963371	1.14328	1.08323	1.0821	1.50249	1.04694	1.10927	1.05953	0.64078	0.861299
gi|33592693	BP1605	tbpA	Iron binding protein	transport/binding proteins	Periplasmic	N	y	1.05753	0.881284	1.18491	0.824472	0.446626	1.04023	1.20698	1.10097	1.0187	1.04862	1.20301	0.910249	0.905843	1.08142	1.19383	0.160421	0.726573
gi|33592694	BP1606	fpr	Ferredoxin--NADP reductase	energy metabolism	Cytoplasmic	N	n	0.845693	0.973117	1.01929	1.3006	1.09504	1.11931	1.18728	1.06471	1.07857	1.08515	1.17912	1.52276	1.05884	1.18626	1.12034	0.207067	0.787792
gi|33592697	BP1611		Translational inhibitor	macromolecule synthesis/modification	Cytoplasmic	N	y	1.03352	0.821765	1.03184	0.916839	0.719835	0.84618	1.28036	1.08695	1.02756	0.740467	0.815585	1.06787	0.894997	1.00313	1.12082	0.280633	0.835851
gi|33592702	BP1616	dps	DNA-binding protein	adaptation	Cytoplasmic	N	y	1.06382	0.920904	1.16201	0.976873	0.739348	0.983549	1.12567	0.953118	0.929085	0.871556	0.877385	1.08923	0.974418	0.97434	0.99992	0.999172	0.91194
gi|33592713	BP1629	wbpO	Polysaccharide biosynthesis protein	cell surface	Cytoplasmic	-	n	0.996442	1.01567	0.887203	0.859816	0.734468	0.996039	0.876067	0.913383	0.914308	1.04993	1.04248	0.713455	0.91494	0.918271	1.00364	0.961554	0.901626
gi|33592714	BP1630		UDP-N-acetylglucosamine C4 epimerase	cell surface	Cytoplasmic	-	n	0.998062	0.989839	0.961388	0.785082	0.642726	1.01053	1.00534	0.991314	1.00393	0.872585	0.882687	0.740666	0.897937	0.916087	1.02021	0.813354	0.889728
gi|33592785	BP1713	trxC	Thioredoxin 2	cofactor biosynthesis	Cytoplasmic	N	n	1.43687	0.929858	0.948667	0.886755	0.763184	0.945341	1.25463	1.06435	1.16754	1.02671	0.967669	1.17288	0.985112	1.10896	1.12572	0.262543	0.835851
gi|33592792	BP1721		Peptidase	macromolecule degradation	OuterMembrane	N	y	1.16663	1.05294	1.19551	1.28741	1.09532	1.31519	0.96982	1.06379	0.959511	1.15907	1.40928	1.2195	1.1855	1.13016	0.953321	0.512613	0.861299
gi|33592802	BP1731	ugpQ	Glycerophosphodiester phosphodiesterase	small molecule degradation	Cytoplasmic	N	n	1.01827	0.918468	1.03481	0.75798	0.634387	0.873174	1.55355	1.22292	1.3221	1.06089	0.931323	0.904731	0.872847	1.16592	1.33576	0.034664	0.433478
gi|33592806	BP1736		Hypothetical protein	cell surface	Periplasmic	N	n	0.97977	0.965721	1.18506	1.0675	1.1038	1.16006	1.1641	1.11405	0.991965	0.943921	0.956723	1.19302	1.07698	1.06063	0.984813	0.784231	0.883492
gi|33592821	BP1753	ileS	Isoleucyl-trna synthetase	macromolecule synthesis/modification	Cytoplasmic	N	n	1.0468	1.13326	0.886843	0.877493	0.781046	0.934002	0.885857	1.02762	0.978988	0.88904	0.983973	0.852395	0.943241	0.936312	0.992654	0.909076	0.901626
gi|33592832	BP1764	dapD	2,3,4,5-tetrahydropyridine-2,6-carboxylate N-succinyltransferase	central/intermediary metabolism	Cytoplasmic	N	n	1.05144	0.950414	1.02133	0.748145	0.547109	0.970643	1.01984	1.01427	1.06859	0.975836	1.06847	0.72898	0.881514	0.979331	1.11096	0.328656	0.835851
gi|33592837	BP1770	cspA	Cold shock-like protein	adaptation	Cytoplasmic	-	n	0.932659	0.97835	1.11409	1.08163	1.12894	0.814823	1.18596	1.07692	1.0733	0.841726	0.905037	1.40883	1.00842	1.08196	1.07293	0.46558	0.861299
gi|33592841	BP1774	tig	Trigger factor	cell processes	Cytoplasmic	N	y	1.11696	1.06885	1.01931	1.26208	1.21848	0.940876	0.957305	0.960326	1.02947	0.966701	0.954726	1.3377	1.10442	1.03437	0.93657	0.396549	0.861299
gi|33592842	BP1775	clpP	ATP-dependent Clp protease proteolytic subunit	macromolecule degradation	Cytoplasmic	N	y	1.03085	1.10429	0.967884	1.09484	1.7213	0.952548	0.936021	1.05852	1.01196	1.07548	0.874542	1.17742	1.14529	1.02232	0.892637	0.351674	0.861299
gi|33592843	BP1776	clpX	ATP-dependent protease ATP-binding protein clpx	macromolecule degradation	Cytoplasmic	N	y	0.962275	1.14789	0.912753	2.3762	0.967153	1.32821	1.04515	1.10813	1.14516	1.95751	1.44171	1.44377	1.28241	1.35691	1.05809	0.785733	0.883492
gi|33592844	BP1777	lon	ATP-dependent protease La	macromolecule degradation	Cytoplasmic	N	y	0.926041	1.09741	0.94148	1.09186	1.00624	0.996657	0.898644	0.968194	1.03093	1.01921	1.08965	1.05064	1.00995	1.00955	0.999602	0.992251	0.911501
gi|33592857	BP1795	tyrB	Aromatic amino acid aminotransferase	amino acid biosynthesis	Cytoplasmic	N	y	0.999627	0.943327	0.98581	0.726281	0.555783	0.994882	1.05661	1.00693	1.0659	0.931306	1.02805	0.645794	0.867618	0.955767	1.1016	0.396743	0.861299
gi|33592861	BP1799	iscS	Cysteine desulfurase	macromolecule synthesis/modification	Cytoplasmic	N	n	1.0114	1.26859	1.24881	0.976377	1.17424	1.04585	1.00699	1.00682	1.13197	1.02279	1.03889	1.05918	1.12088	1.04444	0.931803	0.194683	0.772061
gi|33592862	BP1800	iscU	Scaffold protein	macromolecule synthesis/modification	Cytoplasmic	N	n	0.984187	0.927607	1.09017	1.20591	1.29649	1.05211	0.989721	0.895492	0.901691	1.04473	0.990025	1.30076	1.09274	1.0204	0.933797	0.402889	0.861299
gi|33592866	BP1804	fdx	Ferredoxin, 2Fe-2S	energy metabolism	Cytoplasmic	N	n	0.997775	0.942566	1.10127	1.08269	1.01575	1.03613	1.18664	1.14261	1.07282	0.989211	1.03088	1.18035	1.02936	1.10042	1.06903	0.113486	0.659699
gi|33592878	BP1817	ascD	CDP-6-deoxy-delta-3,4-glucoseen reductase	cell surface	Cytoplasmic	N	n	1.10985	0.985468	1.10371	0.820268	0.644775	1.04137	1.12883	1.00663	0.980809	1.03313	1.01708	0.929033	0.950907	1.01592	1.06837	0.433813	0.861299
gi|33592894	BP1836	alaS	Alanyl-trna synthetase	macromolecule synthesis/modification	Cytoplasmic	N	y	0.980271	1.13136	0.933374	0.887845	0.984254	1.03386	0.952611	0.92953	1.01431	1.03859	1.01729	0.800074	0.991828	0.958733	0.966632	0.521948	0.861299
gi|33592895	BP1837		Hypothetical protein	conserved hypothetical	Cytoplasmic	N	n	0.977468	0.880569	1.06535	1.10214	1.16624	0.792296	1.09618	0.982251	1.02575	0.870526	0.658286	1.08037	0.997345	0.952228	0.954763	0.622544	0.861299
gi|33592897	BP1839	rpsP	30S ribosomal protein S16	ribosome constituents	Cytoplasmic	N	n	0.954559	1.05301	0.848822	0.995924	0.592427	0.803039	0.805698	0.88173	0.887874	0.881064	0.987747	1.03215	0.874631	0.91271	1.04354	0.626197	0.861299
gi|33592901	BP1843		Hypothetical protein	conserved hypothetical	Unknown	N	n	1.03637	1.12336	1.06981	1.21298	1.49977	1.06366	1.08539	0.995063	1.09203	0.894655	0.984412	1.23282	1.16766	1.0474	0.897004	0.190308	0.761696
gi|33592905	BP1847	tmk	Thymidylate kinase	central/intermediary metabolism	Cytoplasmic	N	n	1.13764	0.76332	0.860407	0.738274	0.609491	0.925758	1.00995	0.928467	0.853751	0.809536	0.695836	0.691488	0.839149	0.831505	0.990891	0.934392	0.901626
gi|33592912	BP1857	gdhA	Glutamate dehydrogenase	small molecule degradation	Unknown	N	y	1.05063	1.14779	1.02727	1.03249	1.56043	1.3569	1.01327	0.963881	0.99145	1.16924	1.0104	0.82643	1.19592	0.995777	0.832646	0.072273	0.584557
gi|33592926	BP1878	bvgA	Virulence factors transcription regulator	pathogenicity	Cytoplasmic	+	y	1.10752	0.906608	1.11578	1.07114	0.941592	0.890703	1.11143	1.00441	0.920192	0.860876	0.77394	1.03366	1.00556	0.950751	0.945497	0.424122	0.861299
gi|33592927	BP1879	fhaB	Filamentous hemagglutinin/adhesin	pathogenicity	OuterMembrane	+	y	1.0163	0.929582	0.91903	0.803289	0.753318	1.18664	1.05894	1.16903	1.02937	1.14022	1.17194	0.61606	0.934693	1.03093	1.10296	0.390195	0.861299
gi|33592928	BP1881	fimB	Chaperone protein	pathogenicity	Periplasmic	+	n	1.01337	0.844835	0.934257	0.851105	0.824444	1.03321	0.917403	0.871232	0.810778	0.870545	0.82946	0.773351	0.91687	0.845461	0.922118	0.124287	0.659699
gi|33592933	BP1887		Hypothetical protein	cell surface	Periplasmic	-	y	1.18822	1.0001	1.25827	1.07812	0.783213	1.07403	1.09995	1.09354	1.02918	1.07921	1.25516	1.27062	1.06366	1.13794	1.06984	0.36822	0.861299
gi|33592938	BP1895	oplaH	5-oxoprolinase	central/intermediary metabolism	Cytoplasmic	N	n	1.02089	1.74682	0.956483	0.910806	1.09139	0.971727	0.823915	0.896545	0.99459	1.19089	1.11783	0.904058	1.11635	0.987971	0.885	0.383947	0.861299
gi|33592942	BP1900	tctC	Tripartite tricarboxylate transporter family receptor	cell surface	Unknown	-	n	1.00756	0.929851	1.06673	1.08459	0.74305	0.984283	1.15791	1.09528	1.03359	0.941245	0.979981	1.18689	0.969344	1.06582	1.09952	0.166134	0.726573
gi|33592948	BP1906	ppiB	Peptidyl-prolyl cis-trans isomerase B	cell processes	Cytoplasmic	N	y	0.972029	0.833236	1.00897	0.875951	0.690915	0.823102	1.22864	1.12041	1.02723	0.858632	0.960222	1.04176	0.867366	1.03948	1.19843	0.0336547	0.433478
gi|33592955	BP1913	ask	Aspartate kinase	amino acid biosynthesis	Cytoplasmic	N	n	1.04275	0.990225	0.962044	0.881183	0.822825	0.974207	1.01176	0.967925	0.983465	1.07335	1.03999	0.889423	0.945539	0.994319	1.05159	0.269333	0.835851
gi|33592980	BP1940	nemA	N-ethylmaleimide reductase	central/intermediary metabolism	Cytoplasmic	N	n	0.944537	0.940008	1.02801	0.810572	0.674797	1.12869	1.11045	1.01394	1.01869	1.27796	1.05991	0.710659	0.921101	1.03193	1.12033	0.293288	0.835851
gi|33593009	BP1977	goaG	4-aminobutyrate aminotransferase	small molecule degradation	Cytoplasmic	N	n	0.994005	1.0535	0.870679	1.22793	1.51583	1.03482	0.981734	1.0326	1.05978	1.10437	1.06467	1.36325	1.11613	1.10107	0.986506	0.891667	0.901626
gi|33593036	BP2010	efp	Elongation factor P	macromolecule synthesis/modification	Cytoplasmic	N	n	0.932246	0.802341	0.965037	0.753735	0.439497	0.944044	1.12185	1.06088	0.987243	0.913622	1.03678	0.612952	0.80615	0.955554	1.18533	0.204154	0.787792
gi|33593040	BP2014	acnA	Aconitate hydratase	energy metabolism	Cytoplasmic	N	y	1.02019	1.33845	0.995529	1.12753	0.923939	1.06876	0.734189	0.864575	1.00188	1.08578	1.28528	0.860577	1.07907	0.972047	0.900822	0.30717	0.835851
gi|33593043	BP2017		Haloacid-type dehydrogenase	miscellaneous	Cytoplasmic	N	n	1.03117	0.958706	1.11809	0.835921	0.544328	1.10275	1.12305	1.04717	1.02649	0.946546	0.969448	0.637513	0.931829	0.958369	1.02848	0.817561	0.889728
gi|33593047	BP2021	acnB	Bifunctional aconitate hydratase 2/2-methylisocitrate dehydratase	energy metabolism	Cytoplasmic	N	y	1.09321	1.03189	0.904973	0.833241	0.81995	0.977449	0.965496	0.983502	1.02353	1.01455	1.03649	0.688239	0.943452	0.951969	1.00903	0.905625	0.901626
gi|33593060	BP2037		Hypothetical protein	conserved hypothetical	Unknown	N	n	0.889164	0.860416	0.898017	1.01962	1.1404	1.02385	1.22696	1.06929	1.06357	1.01859	1.02104	1.06547	0.971912	1.07749	1.10863	0.0791137	0.588246
gi|384204368	BP2047			regulation	Unknown	N	y	0.765105	1.34521	0.87041	1.69058	2.85692	0.851165	0.764902	0.92186	1.24425	0.944104	0.96473	1.74878	1.39657	1.0981	0.786289	0.422644	0.861299
gi|33593077	BP2055		Glycine/betaine ABC transporter substrate-binding protein	transport/binding proteins	Periplasmic	N	n	0.851081	0.900683	0.977501	0.753241	0.599894	0.813147	1.00919	0.967848	0.885057	0.889229	0.988613	0.777799	0.815925	0.919623	1.12709	0.135658	0.660349
gi|33593080	BP2058		Tautomerase	miscellaneous	Unknown	N	n	1.01452	0.923139	1.09753	1.03488	1.01707	1.04528	1.0759	1.05376	1.05487	1.01448	1.04222	1.184	1.02207	1.07087	1.04775	0.175668	0.740585
gi|33593081	BP2059		Beta-ketothiolase	miscellaneous	Cytoplasmic	N	n	0.988397	1.04304	0.912847	1.3412	1.4888	1.17544	0.951217	1.01487	1.02185	1.124	1.23611	1.40934	1.15829	1.12623	0.972324	0.784735	0.883492
gi|33593087	BP2067		Superoxide dismutase	protection responses	Periplasmic	N	n	0.961702	0.962347	0.951845	1.17303	1.24595	0.952218	0.947544	1.07116	0.848591	0.978927	1.03418	1.13811	1.04118	1.00309	0.963412	0.588177	0.861299
gi|33593088	BP2068		Hypothetical protein	cell surface	Unknown	-	n	1.00105	0.915215	1.02109	1.0413	1.25111	0.930765	1.11182	1.09179	0.999706	0.980523	1.0609	1.25213	1.02676	1.08281	1.0546	0.396895	0.861299
gi|33593094	BP2075		Efflux system inner membrane protein	transport/binding proteins	CytoplasmicMembrane	N	n	0.976639	0.915409	1.07585	0.990645	1.39317	1.0269	1.02848	1.0087	0.953466	0.971097	0.870568	0.984837	1.0631	0.969526	0.911979	0.229335	0.799015
gi|33593096	BP2078	pdxJ	Pyridoxine 5'-phosphate synthase	cofactor biosynthesis	Cytoplasmic	N	n	0.975134	1.01752	1.04518	1.12564	1.06539	1.2179	0.987743	0.982498	0.889012	1.16713	1.29673	1.22576	1.07446	1.09148	1.01584	0.82402	0.8933
gi|33593125	BP2110		Exodeoxyribonuclease III	macromolecule synthesis/modification	Periplasmic	N	n	1.04108	0.883174	1.11483	0.911546	0.601022	0.977137	1.24847	1.07168	1.04866	0.782635	0.753473	0.867043	0.921464	0.961993	1.04398	0.713505	0.861299
gi|33593132	BP2120	gor	Glutathione reductase	central/intermediary metabolism	Cytoplasmic	N	n	1.06732	1.0178	0.983516	1.03166	0.750905	1.34071	0.978347	1.04336	0.982734	1.42905	1.46618	0.91716	1.03199	1.13614	1.10093	0.428466	0.861299
gi|33593154	BP2144		Hypothetical protein	conserved hypothetical	Unknown	N	n	0.794994	0.921531	0.84201	0.91113	0.810025	1.129	0.889961	0.782	0.902471	0.973086	0.975105	0.944914	0.901449	0.911256	1.01088	0.869636	0.900336
gi|33593157	BP2147		Hypothetical protein	cell surface	Unknown	+	n	1.0664	0.928611	0.979467	1.05119	0.812663	0.995693	1.02553	0.954267	0.904882	0.906559	0.918466	1.01795	0.972337	0.954609	0.981767	0.695781	0.861299
gi|33593187	BP2183		Hypothetical protein	conserved hypothetical	Cytoplasmic	+	n	1.15017	0.944225	1.24013	0.810622	0.59781	1.21668	1.24628	1.01647	0.986635	0.989547	1.07794	0.707088	0.993273	1.00399	1.01079	0.934169	0.901626
gi|33593188	BP2184	rpoD	RNA polymerase sigma factor rpod	macromolecule synthesis/modification	Cytoplasmic	N	n	1.03184	1.12254	0.875631	1.19253	1.41516	0.992516	0.822206	0.999443	0.925479	1.07733	1.11188	1.08207	1.10504	1.00307	0.907723	0.278105	0.835851
gi|33593190	BP2186	rpsU	30S ribosomal protein S21	ribosome constituents	Cytoplasmic	N	y	1.0542	1.11097	1.00343	1.38973	1.49535	0.92856	0.87142	0.968002	0.99677	1.01433	0.926078	1.66816	1.16371	1.07413	0.923021	0.568816	0.861299
gi|33593191	BP2187		Transferase	miscellaneous	Cytoplasmic	N	n	1.03146	1.01027	1.21915	0.738175	0.466911	0.844643	1.15568	1.05726	1.03091	0.809684	0.832392	0.604504	0.885103	0.915071	1.03386	0.829699	0.894563
gi|33593192	BP2188	purA	Adenylosuccinate synthetase	ribonucleotide biosynthesis	Cytoplasmic	N	n	1.06555	1.2286	1.06432	1.29214	2.24401	1.02007	1.00358	1.14624	1.16804	1.03374	0.981472	1.57588	1.31911	1.15149	0.872928	0.444138	0.861299
gi|33593198	BP2194	his1	Histidinol-phosphate aminotransferase	amino acid biosynthesis	Cytoplasmic	N	n	0.999948	0.932045	0.972547	0.827752	0.690717	1.38129	1.02204	0.956743	0.933941	1.09455	1.09677	0.875047	0.967383	0.996514	1.03011	0.78038	0.883492
gi|33593206	BP2202	ndk	Nucleoside diphosphate kinase	central/intermediary metabolism	Extracellular	N	n	1.05328	0.880874	0.997085	1.12623	1.38495	0.76834	1.15588	1.03814	1.09131	0.86883	0.908426	1.48545	1.03513	1.09134	1.05431	0.663829	0.861299
gi|33593214	BP2213		Hypothetical protein	conserved hypothetical	Cytoplasmic	N	n	1.07298	0.898132	1.0832	1.24857	1.04701	0.996456	1.12145	1.01406	1.00072	1.00055	1.00997	1.28322	1.05772	1.07166	1.01318	0.83725	0.894563
gi|33593220	BP2219		Cell surface protein	cell surface	Unknown	N	n	0.883543	0.840795	0.998439	1.04907	1.0068	0.911699	0.948933	1.01684	0.895638	0.92054	0.978231	1.32004	0.94839	1.01337	1.06852	0.387404	0.861299
gi|33593226	BP2226	btrV	Anti-sigma factor antagonist	regulation	Unknown	+	n	1.11163	0.978438	1.23537	0.917709	0.863607	1.10961	1.01709	0.973221	0.90976	0.942396	0.962212	0.716391	1.03606	0.920179	0.888151	0.13688	0.660349
gi|33593231	BP2231		Type III secretion exported protein	cell surface	Unknown	+	n	1.0958	1.01403	1.07419	1.22874	1.19257	1.08412	1.06219	0.998758	0.936575	0.986114	1.02837	1.20206	1.11491	1.03568	0.928936	0.142257	0.679287
gi|33593233	BP2233	bspR	Type III secretion chaperone	unknown	Unknown	+	n	0.966342	0.948835	1.03312	0.735394	0.745428	0.963368	0.949161	0.891133	0.931328	0.918174	0.870532	0.626852	0.898747	0.86453	0.961928	0.640231	0.861299
gi|33593234	BP2234	brpL	RNA polymerase sigma factor	macromolecule synthesis/modification	Cytoplasmic	+	n	1.18842	0.98941	1.05796	1.0739	1.19636	0.972906	1.05999	1.07186	0.918787	0.857558	0.876579	0.88068	1.07983	0.944243	0.874438	0.0343208	0.433478
gi|33593236	BP2236	bscW	Type III secretion chaperone	pathogenicity	Unknown	+	n	1.22058	1.04433	1.04477	0.729856	0.569452	0.739535	1.02859	1.01303	1.02406	0.6509	0.730158	0.93387	0.89142	0.896768	1.006	0.965828	0.901626
gi|33593249	BP2250	bcr4	Type III secretion protein	pathogenicity	Unknown	+	n	1.25739	1.00489	1.19172	0.977089	0.724924	0.77389	0.883588	0.876029	0.810129	0.703767	0.709015	0.901021	0.988317	0.813925	0.823546	0.0953271	0.624886
gi|33593250	BP2251	bcrH2	Type III secretion chaperone	pathogenicity	Unknown	+	n	1.10855	0.948291	0.957307	0.821274	0.596553	0.910909	0.937681	0.914451	0.855969	0.760915	0.731758	0.697668	0.890481	0.816407	0.916816	0.382401	0.861299
gi|33593251	BP2252	bopB	Type III secretion system outer protein B	pathogenicity	CytoplasmicMembrane	+	n	1.21282	0.947268	1.11299	0.924984	0.963768	0.956394	0.890173	0.898752	0.827088	0.894432	0.840993	0.794392	1.0197	0.857638	0.841067	0.00939638	0.314078
gi|33593252	BP2253	bopD	Type III secretion system outer protein D	pathogenicity	Unknown	+	n	1.21703	1.06677	1.19407	1.05501	0.884581	0.961415	0.919046	0.965074	0.842129	0.827561	0.811957	0.957907	1.06315	0.887279	0.834579	0.0144799	0.335602
gi|33593253	BP2254	bcrH1	Type III secretion chaperone	pathogenicity	Cytoplasmic	+	n	1.06869	1.02767	1.29314	0.914526	1.07518	0.932423	0.79055	0.785346	0.745066	0.79778	0.627028	0.899486	1.05194	0.774209	0.735984	0.00186262	0.134665
gi|33593254	BP2255	btc22	Type III secretion protein chaperone	pathogenicity	Cytoplasmic	+	n	1.09685	0.932814	1.08624	1.05722	1.03627	0.971761	0.744407	0.746144	0.706563	0.738479	0.734818	0.977205	1.03019	0.774603	0.751901	0.000382011	0.0595882
gi|33593255	BP2256	bsp22	Type III secretion secretion tip protein	pathogenicity	Unknown	+	n	1.37753	0.989129	1.255	1.06314	0.785183	0.917002	0.859912	0.8742	0.79526	0.785868	0.797145	0.826872	1.0645	0.823209	0.773332	0.023833	0.384579
gi|33593256	BP2257	bopN	Type III secretion outer protein N, effector	pathogenicity	Unknown	+	n	1.15573	1.02747	1.1253	0.950883	0.708013	0.905688	0.908264	0.914191	0.868145	0.865092	0.982236	0.833915	0.978849	0.895307	0.914653	0.261885	0.835851
gi|33593257	BP2258		Type III secretion chaperone	pathogenicity	Unknown	+	n	1.22535	1.00947	1.19572	0.794434	0.748796	0.857624	1.04285	0.925112	0.792485	0.777876	0.709398	0.781328	0.971898	0.838174	0.862409	0.200101	0.786775
gi|33593262	BP2263	bscE	Type III secretion protein	pathogenicity	Unknown	+	n	1.31603	0.948794	1.14571	0.913064	0.701131	0.973663	0.879772	0.855155	0.749364	0.789022	0.817889	0.777955	0.999732	0.811526	0.811744	0.0586505	0.55681
gi|33593266	BP2267	greA	Transcription elongation factor	macromolecule synthesis/modification	Cytoplasmic	N	n	1.30929	0.786176	1.17585	1.04074	1.12522	0.972182	1.24492	1.5091	0.88515	0.94127	0.925288	1.13324	1.06824	1.10649	1.03581	0.762126	0.880712
gi|33593277	BP2280		Sulfurtransferase	miscellaneous	Cytoplasmic	N	n	0.942991	1.06109	0.936057	1.09517	1.37195	1.03538	0.930995	0.955597	0.995106	1.0838	1.14813	1.22957	1.07377	1.0572	0.984562	0.84157	0.894563
gi|33593302	BP2308		Hypothetical protein	conserved hypothetical	Cytoplasmic	N	n	0.95771	0.890107	1.00202	0.831185	0.905969	1.06035	1.12501	1.08888	1.03899	0.951361	1.02937	0.858593	0.941223	1.01537	1.07877	0.184018	0.761696
gi|33593303	BP2309	purD	Phosphoribosylamine--glycine ligase	ribonucleotide biosynthesis	Cytoplasmic	N	n	0.963699	0.918283	1.00013	0.706038	0.56957	0.969039	1.15474	1.00963	1.02881	0.936719	0.973691	0.737198	0.85446	0.973463	1.13927	0.219816	0.799015
gi|33593304	BP2310	hemF	Coproporphyrinogen III oxidase	cofactor biosynthesis	Cytoplasmic	N	n	0.880292	0.983827	0.8909	0.869246	0.848993	1.2481	0.920556	0.775809	0.890082	1.06124	0.988028	0.8892	0.953559	0.920819	0.965665	0.665622	0.861299
gi|33593309	BP2315	vag8	Autotransporter	pathogenicity	OuterMembrane	+	y	1.06129	0.978278	1.04184	0.792023	0.862145	0.988255	0.983502	1.02407	0.941468	0.905543	0.925013	0.649765	0.953972	0.904894	0.948554	0.493247	0.861299
gi|33593330	BP2336		Hypothetical protein	conserved hypothetical	Cytoplasmic	N	n	1.00104	0.920055	1.05519	0.995749	0.772273	1.1411	1.13496	1.04485	1.0019	1.00121	1.09828	1.03757	0.980901	1.05313	1.07363	0.224602	0.799015
gi|33593338	BP2344		Hypothetical protein	conserved hypothetical	Unknown	N	n	1.11548	0.954251	0.937738	1.1572	0.805795	0.9083	1.08705	1.02358	1.0259	1.00791	0.954968	1.03201	0.979794	1.0219	1.04298	0.475415	0.861299
gi|33593342	BP2348		Putrescine ABC transporter	transport/binding proteins	Periplasmic	N	n	1.11359	0.925406	1.05749	1.15159	0.886434	1.02684	1.27818	1.10059	1.06741	1.06308	1.08475	1.36736	1.02689	1.16023	1.12984	0.077809	0.588246
gi|33593350	BP2358	gltA	Type II citrate synthase	energy metabolism	Cytoplasmic	N	y	0.939151	1.07874	0.997042	0.79299	0.743726	1.05522	0.910938	0.972967	1.09165	1.03862	1.12297	0.737148	0.934479	0.979049	1.04769	0.593336	0.861299
gi|33593353	BP2361	sdhA	Succinate dehydrogenase flavoprotein subunit	energy metabolism	CytoplasmicMembrane	N	y	0.864121	1.18763	1.05612	1.1194	1.55735	0.900478	0.820636	1.1927	1.15708	1.09138	0.979397	1.15929	1.11418	1.06675	0.957425	0.695127	0.861299
gi|33593357	BP2365	mdH	Malate dehydrogenase	energy metabolism	Cytoplasmic	N	y	0.998746	0.986791	0.995245	0.828874	0.704797	0.916972	1.07851	1.02058	0.977245	0.952012	0.919092	0.852831	0.905237	0.966711	1.06791	0.313408	0.835851
gi|33593375	BP2386	eno	Phosphopyruvate hydratase	central/intermediary metabolism	Cytoplasmic	N	y	0.967607	1.15822	0.968322	1.22639	1.74641	0.949552	0.971295	1.0455	1.20558	1.00961	1.00644	1.37527	1.16942	1.10228	0.942589	0.642181	0.861299
gi|33593378	BP2389	pyrG	CTP synthetase	ribonucleotide biosynthesis	Cytoplasmic	N	y	1.39377	1.08295	1.07273	0.966727	1.0712	0.912714	1.05885	1.08076	0.847368	1.1162	1.06104	0.902627	1.08335	1.01114	0.933348	0.395652	0.861299
gi|33593384	BP2396		Peptide ABC transporter substrate-binding protein	transport/binding proteins	Periplasmic	+	n	1.10393	0.99344	0.999666	0.956655	0.885013	1.22625	1.00313	0.939199	0.901544	1.21854	1.19836	0.831251	1.02749	1.01534	0.988169	0.884653	0.901624
gi|33593386	BP2398		L-asparaginase	miscellaneous	Periplasmic	+	n	1.12549	1.04142	0.988311	1.14484	1.57323	1.05007	1.02746	1.08636	0.970175	1.01323	1.08479	1.23444	1.15389	1.06941	0.926785	0.394188	0.861299
gi|33593396	BP2409		Acetyl-coa synthetase	fatty acid metabolism	Cytoplasmic	N	n	1.0972	1.14822	1.13423	0.752967	0.914629	1.19337	1.11345	1.06531	1.01633	1.0519	0.913827	0.740739	1.0401	0.983593	0.945669	0.540542	0.861299
gi|33593397	BP2411		Hypothetical protein	conserved hypothetical	Unknown	N	n	0.974242	1.12003	0.645427	1.66903	1.96396	1.1131	0.937211	1.01518	1.02199	1.12125	0.960662	1.78265	1.24763	1.13982	0.913589	0.658298	0.861299
gi|33593406	BP2421	pepA	Leucyl aminopeptidase	macromolecule synthesis/modification	Cytoplasmic	N	n	0.908263	1.32028	0.948167	1.22654	1.52219	1.01832	0.737669	0.903357	1.12762	1.02345	1.08699	1.27167	1.15729	1.02513	0.885796	0.311973	0.835851
gi|33593418	BP2434	mucD	Serine protease	macromolecule degradation	Periplasmic	+	y	0.978087	1.0378	0.966302	1.11178	1.76009	0.832326	0.863978	0.988024	1.0214	0.933838	0.996666	1.1028	1.1144	0.984452	0.883394	0.370238	0.861299
gi|33593419	BP2435	mucB	Sigma factor regulatory protein	regulation	Periplasmic	N	n	1.06952	0.940615	1.07648	1.14537	1.15147	0.946877	0.951232	1.10862	0.86048	0.981813	0.926918	0.935093	1.05505	0.960692	0.910562	0.092448	0.624886
gi|33593423	BP2439	fabF	3-oxoacyl-ACP synthase	fatty acid metabolism	CytoplasmicMembrane	N	y	1.11605	1.00266	1.02367	0.898632	0.797579	1.03303	1.03506	0.947152	0.9992	0.947585	0.975191	0.736064	0.978604	0.940042	0.960595	0.554196	0.861299
gi|33593424	BP2440	acpP	Acyl carrier protein	cofactor biosynthesis	Cytoplasmic	N	y	1.03259	0.806193	1.07426	1.13469	0.821452	1.16423	1.29118	1.18536	1.01698	1.2193	1.47661	1.37142	1.00557	1.26014	1.25316	0.0187137	0.335602
gi|33593425	BP2441	fabG	3-ketoacyl-ACP reductase	fatty acid metabolism	Cytoplasmic	N	n	1.13922	1.27797	1.07916	0.732759	0.620885	0.852094	0.997058	0.874861	0.916139	0.76316	0.819221	0.580841	0.950347	0.825213	0.868328	0.320006	0.835851
gi|33593426	BP2442	fabD	ACP S-malonyltransferase	fatty acid metabolism	Unknown	N	n	0.9727	0.862759	1.00139	0.572096	0.438684	0.623293	1.19799	1.04365	1.03229	0.631838	0.737656	0.548703	0.745154	0.865356	1.16131	0.419471	0.861299
gi|33593429	BP2445	rpmF	50S ribosomal protein L32	ribosome constituents	Cytoplasmic	N	n	1.01295	1.15213	1.0586	1.45439	3.11709	1.10055	0.789316	1	1.09012	1.3841	1.13615	2.26025	1.48262	1.27666	0.861082	0.613225	0.861299
gi|33593435	BP2452		Hypothetical protein	conserved hypothetical	Cytoplasmic	N	n	1.09578	1.1304	0.983144	1.12563	0.810333	1.27708	0.937484	1.22054	1.21109	1.52543	1.49032	1.12511	1.07039	1.25166	1.16934	0.135791	0.660349
gi|33593452	BP2469		Hypothetical protein	unknown	Unknown	N	n	1.02206	0.879226	1.04793	1.2397	1.40159	1.23483	1.12871	1.08814	0.999679	1.01326	1.01408	1.3702	1.13756	1.10235	0.969047	0.721497	0.861299
gi|33593457	BP2474	trxB	Thioredoxin reductase	central/intermediary metabolism	Unknown	N	n	0.946264	0.928672	0.864348	0.954903	1.32079	1.0146	0.989365	0.997255	0.967171	1.02476	1.08603	1.03994	1.00493	1.01742	1.01243	0.858764	0.89502
gi|33593471	BP2488	icd	Isocitrate dehydrogenase	energy metabolism	Cytoplasmic	N	y	1.07663	0.939211	1.05782	0.783362	0.515417	1.06269	1.07008	1.00409	1.03361	1.02077	1.1111	0.717084	0.905856	0.992789	1.09597	0.435769	0.861299
gi|33593473	BP2490		Cytochrome	energy metabolism	Periplasmic	-	n	0.879642	0.818578	0.904615	0.903046	0.716398	1.04359	1.08418	1.10445	1.03583	1.27812	1.38774	0.993712	0.877644	1.14734	1.30729	0.00545148	0.212588
gi|33593474	BP2491		Cytochrome	energy metabolism	Periplasmic	-	n	0.904271	0.802744	1.20432	0.842127	0.706733	0.929142	1.41056	1.19105	1.18533	1.08166	1.13794	1.1527	0.898222	1.19321	1.32841	0.00533822	0.212588
gi|33593480	BP2497		Zinc protease	macromolecule degradation	OuterMembrane	+	y	1.09106	1.14257	1.08695	0.799944	0.708279	0.862074	0.997585	0.974124	0.997879	0.884747	0.892646	0.819354	0.948479	0.927722	0.978116	0.800129	0.883492
gi|33593482	BP2499	dnaK	Molecular chaperone dnak	cell processes	Cytoplasmic	N	y	1.0125	1.07502	0.969343	1.23902	1.44347	1.00816	0.942459	0.986965	1.09395	1.12305	1.18679	1.39629	1.12459	1.12158	0.997329	0.976558	0.908522
gi|33593484	BP2501		Heat shock protein grpe	cell processes	Cytoplasmic	N	y	0.91557	1.12341	0.880904	1.35172	2.22176	0.863387	0.908854	0.990875	1.11142	1.07907	1.03289	1.67139	1.22613	1.13242	0.923573	0.705234	0.861299
gi|33593490	BP2507	fur	Ferric ion uptake regulator	regulation	Cytoplasmic	N	n	1.37325	1.02812	1.31602	1.39261	1.02819	0.980885	1	1.01636	0.97695	0.930745	0.910873	0.913885	1.18651	0.958135	0.807523	0.0182142	0.335602
gi|33593491	BP2508	omlA	Outer membrane lipoprotein	macromolecule synthesis/modification	Unknown	N	n	1.25496	0.972967	1.12839	1.13985	1.27186	1.06037	1.12955	1.1572	1.05337	1.1871	1.05936	1.07193	1.13807	1.10975	0.975118	0.597123	0.861299
gi|33593492	BP2509	dapB	Dihydrodipicolinate reductase	amino acid biosynthesis	Cytoplasmic	N	n	1.0327	1.15374	1.05656	1.49321	2.1321	1.6461	0.913539	1.00729	1.10564	1.09058	1.22236	1.36328	1.41907	1.11712	0.787215	0.136349	0.660349
gi|33593515	BP2532		Hypothetical protein	conserved hypothetical	Cytoplasmic	N	n	0.971545	0.893548	1.00519	0.882491	0.701611	0.945474	1.14954	1.06425	1.01232	0.942703	1.01798	0.866096	0.899977	1.00881	1.12093	0.0965639	0.624886
gi|33593516	BP2533	ppa	Inorganic pyrophosphatase	central/intermediary metabolism	Cytoplasmic	N	y	1.00289	0.885578	1.00601	1.13984	0.889414	1.0318	1.13648	1.08444	1.08512	1.11281	1.12494	1.25881	0.992588	1.13377	1.14223	0.0134058	0.335602
gi|33593520	BP2537	hemC	Porphobilinogen deaminase	cofactor biosynthesis	Cytoplasmic	N	n	1.00754	1.04529	1.06003	1.08976	1.41412	1.01384	1.0284	0.9456	0.995886	0.945096	0.905218	1.11268	1.1051	0.988814	0.894776	0.127559	0.659699
gi|33593523	BP2540	sucD	Succinyl-coa synthetase subunit alpha	energy metabolism	Cytoplasmic	N	y	1.01115	0.86413	1.04357	1.07471	0.877743	0.866251	1.18322	1.09625	1.06305	0.977341	1.03262	1.17298	0.956259	1.08758	1.13732	0.0289839	0.433478
gi|33593524	BP2541	sucC	Succinyl-coa synthetase subunit beta	energy metabolism	Cytoplasmic	N	y	1.04136	0.918441	1.02904	1.02461	0.833764	0.902583	1.12449	1.04809	1.06498	0.945185	0.952731	1.16593	0.9583	1.05023	1.09593	0.0980449	0.624886
gi|33593526	BP2543	metE	5- methyltetrahydropteroyltriglutamate/homocysteine S-methyltransferase	amino acid biosynthesis	Cytoplasmic	N	y	1.05833	1.10156	0.968895	0.913461	0.721238	1.14732	0.910675	0.954667	0.995012	1.12064	1.13	0.672455	0.985133	0.963909	0.978455	0.824662	0.8933
gi|33593529	BP2546	recA	Recombinase A	macromolecule synthesis/modification	Cytoplasmic	N	n	0.905859	1.00665	0.956136	0.873581	2.50056	1.19393	0.983087	0.95792	0.960566	1.16107	1.38331	0.743007	1.23945	1.03149	0.832216	0.461126	0.861299
gi|161610758	BP2574	pheS	Phenylalanyl-trna synthetase subunit alpha	macromolecule synthesis/modification	Cytoplasmic	N	n	0.825364	1.07112	0.99404	1.31222	1.12477	0.891518	0.819896	0.840803	0.913416	1.12953	0.873889	1.28568	1.0365	0.977203	0.942787	0.583612	0.861299
gi|33593558	BP2575	rplT	50S ribosomal protein L20	ribosome constituents	Cytoplasmic	N	y	0.821742	1.33636	1.06293	1.10504	1.14793	0.761412	0.758451	0.952872	1.07386	0.940076	0.808853	1.01296	1.03924	0.924512	0.889608	0.279199	0.835851
gi|33593561	BP2578	dut	Deoxyuridine 5'-triphosphate nucleotidohydrolase	ribonucleotide biosynthesis	Unknown	N	n	0.96419	0.863329	0.958469	0.737761	0.683151	0.97563	1.11741	0.944854	0.933571	0.909503	0.994209	0.860009	0.863755	0.959926	1.11134	0.158528	0.726573
gi|33593564	BP2581		Hypothetical protein	unknown	Unknown	-	n	1.05751	0.920044	0.970549	1.30973	1.25338	1.04644	1.07079	1.01927	0.935036	0.801182	0.665417	1.10411	1.09294	0.932632	0.853322	0.119316	0.659699
gi|33593602	BP2624	guaA	GMP synthase	ribonucleotide biosynthesis	Cytoplasmic	N	n	1.02643	1.09818	1.07012	0.752636	0.591583	0.922485	0.944085	0.970534	0.976293	0.978691	0.908788	0.653634	0.91024	0.905338	0.994614	0.960558	0.901626
gi|33593603	BP2625	guaB	Inosine-5'-monophosphate dehydrogenase	ribonucleotide biosynthesis	Cytoplasmic	N	n	0.960128	1.09826	0.978623	1.30469	1.78102	1.03736	0.966607	0.982173	1.10771	1.12627	1.11476	1.44273	1.19335	1.12337	0.941365	0.641802	0.861299
gi|33593622	BP2652		Hypothetical protein	cell surface	Unknown	+	n	1.31704	0.988965	1.12945	1.13901	0.811308	1.1626	0.756621	0.783397	0.718333	0.712843	0.753874	0.731703	1.0914	0.742795	0.680592	0.000628876	0.0735716
gi|33593660	BP2693		Gamma-glutamyltranspeptidase	macromolecule degradation	Periplasmic	N	n	0.917378	1.10395	1.14343	0.832705	1.40713	1.04091	0.951144	0.919764	1.05194	0.848109	0.92262	0.858421	1.07425	0.925334	0.861377	0.118199	0.659699
gi|33593663	BP2699	glnB	Nitrogen regulatory protein	regulation	CytoplasmicMembrane	N	n	1.08877	1.01243	1.12792	1.21712	1.36312	0.863992	0.983912	0.918243	0.927588	0.952708	0.744711	1.2239	1.11223	0.95851	0.861793	0.133455	0.660349
gi|33593666	BP2702	argH	Argininosuccinate lyase	amino acid biosynthesis	Cytoplasmic	N	y	0.866867	1.03461	0.851251	1.35469	1.90142	0.928322	0.881916	0.89076	0.970364	1.06925	1.06996	1.61073	1.15619	1.08216	0.935971	0.719778	0.861299
gi|33593679	BP2715		Ahpc/TSA-family protein	miscellaneous	Unknown	N	n	1.08219	0.905668	1.04932	0.774018	0.377809	1.10812	1.09333	1.06719	0.957109	0.944683	1.13934	0.759102	0.882855	0.993459	1.12528	0.402855	0.861299
gi|33593707	BP2747		ABC transport solute-binding protein	transport/binding proteins	Periplasmic	N	y	1.19473	0.979809	1.28098	1.10081	0.892705	1.00448	1.14274	1.08748	1.08359	1.00828	1.10191	1.43226	1.07559	1.14271	1.06241	0.446059	0.861299
gi|33593721	BP2761	sodB	Superoxide dismutase	protection responses	Periplasmic	N	y	0.909603	0.827217	0.839304	0.975638	0.48808	1.5619	1.07451	1.04984	0.942796	1.50774	1.65081	1.04944	0.933624	1.21252	1.29873	0.16502	0.726573
gi|33593729	BP2769	adk	Adenylate kinase	central/intermediary metabolism	Cytoplasmic	N	n	0.956418	0.887018	1.00255	0.904123	0.713059	1.27447	1.06934	0.992887	0.926825	1.18442	1.22525	0.911265	0.956274	1.05166	1.09975	0.326891	0.835851
gi|33593730	BP2770		Short-chain dehydrogenase	central/intermediary metabolism	Cytoplasmic	N	y	1.04146	1.02134	1.0082	1.18101	1.74327	0.957069	0.973204	0.970179	1.05441	1.00688	1.03203	1.24614	1.15872	1.04714	0.9037	0.403564	0.861299
gi|33593733	BP2773	rpsT	30S ribosomal protein S20	ribosome constituents	Cytoplasmic	N	n	1.04201	1.18086	0.896532	1.34623	2.04013	0.868937	0.875056	0.990753	1.08417	0.939645	0.895482	1.8966	1.22912	1.11362	0.906031	0.639249	0.861299
gi|33593739	BP2783	thrC	Threonine synthase	amino acid biosynthesis	Cytoplasmic	N	n	1.02574	0.932285	1.06075	0.723893	0.618506	0.874077	1.16871	1.04012	1.02525	0.91275	0.911417	0.918629	0.872542	0.996146	1.14166	0.162711	0.726573
gi|33593740	BP2784		Homoserine dehydrogenase	amino acid biosynthesis	Cytoplasmic	N	n	1.13437	1.05344	1.07536	1.03999	0.921159	1.16343	0.962829	0.901048	0.892262	1.05853	0.958404	0.871053	1.06462	0.940688	0.883587	0.0193635	0.335602
gi|33593741	BP2785		Aminotransferase	central/intermediary metabolism	Cytoplasmic	N	n	0.901111	0.871437	0.861031	0.785137	0.452951	0.982243	0.934328	0.921404	0.966823	1	1.15907	0.670422	0.808985	0.942009	1.16443	0.211414	0.797844
gi|33593743	BP2787		Hypothetical protein	miscellaneous	Unknown	N	n	1.02588	0.927657	0.967776	0.711937	0.665226	1.16452	1.06021	1.09605	0.894679	0.995254	0.984663	0.597439	0.9105	0.938049	1.03026	0.802256	0.883492
gi|33593749	BP2793	rplI	50S ribosomal protein L9	ribosome constituents	Cytoplasmic	N	y	0.925695	1.01595	0.969868	1.5115	1.64216	1.0916	0.890223	0.920379	1.01812	1.06843	1.05874	1.65789	1.19279	1.1023	0.924129	0.605279	0.861299
gi|33593750	BP2794	rpsR	30S ribosomal protein S18	ribosome constituents	Cytoplasmic	N	y	1.00818	1.19768	0.936613	1.21647	1.17981	0.910318	0.832162	0.891827	1.0581	0.973692	0.932767	1.24039	1.07485	0.988157	0.919348	0.315838	0.835851
gi|33593752	BP2796	rpsF	30S ribosomal protein S6	ribosome constituents	Cytoplasmic	N	y	1.02622	1.11505	0.99518	1.07158	0.95683	1.00622	0.915229	0.988674	1.05318	1.05881	1.03233	1.18882	1.02851	1.03951	1.01069	0.806047	0.885434
gi|33593753	BP2797		GTP cyclohydrolase	conserved hypothetical	Cytoplasmic	N	n	0.897853	1.03119	0.894653	0.929742	1.54713	1.00366	0.862219	0.953244	1.01181	0.743771	0.822751	1.47008	1.0507	0.977312	0.93015	0.628231	0.861299
gi|33593769	BP2815		Hypothetical protein	miscellaneous	Unknown	N	n	0.856788	1.09522	0.94655	0.866126	0.779694	1.02781	0.811597	0.917426	1.04569	1.06361	0.979066	0.826785	0.928699	0.940695	1.01292	0.857383	0.89502
gi|33593772	BP2818		Hypothetical protein	cell surface	CytoplasmicMembrane	N	y	0.910118	0.729598	0.91631	0.671384	0.478158	0.683095	1.30531	1.21235	1.0711	0.656526	0.72906	0.73343	0.731444	0.951296	1.30057	0.128401	0.659699
gi|33593790	BP2841		Short-chain dehydrogenase	central/intermediary metabolism	Cytoplasmic	N	y	1.02332	1.19358	0.993574	0.929207	0.882635	0.942928	0.919924	0.856327	0.918041	0.926504	0.893448	0.957632	0.994208	0.911979	0.917292	0.109502	0.656952
gi|33593802	BP2858	tyrB	Aromatic amino acid aminotransferase	amino acid biosynthesis	Cytoplasmic	N	n	0.954654	0.926323	0.972527	0.747585	0.70564	1.01795	1.08735	1.03809	1.07244	0.997521	0.997711	0.825031	0.887447	1.00302	1.13024	0.107028	0.656952
gi|33593806	BP2862		Hypothetical protein	unknown	Unknown	N	n	1.05542	0.903895	0.996442	1.01611	1.24847	1.12752	1.15236	1.21431	1.07557	1.11086	1.1009	0.973529	1.05798	1.10459	1.04406	0.444373	0.861299
gi|33593809	BP2865		Hypothetical protein	unknown	Unknown	-	n	0.910039	0.866365	0.830224	1.14151	1.11542	1.09797	0.883529	0.849597	0.834703	1.15147	1.11557	1.10562	0.993588	0.990081	0.99647	0.967219	0.901626
gi|33593829	BP2889		C'cytochrome	energy metabolism	Periplasmic	N	y	1.01352	0.970538	1.08352	0.885379	0.723388	0.780969	1.09052	1.03001	0.975958	0.796023	0.825131	0.940747	0.909552	0.943066	1.03685	0.658566	0.861299
gi|33593830	BP2890	purB	Adenylosuccinate lyase	ribonucleotide biosynthesis	Cytoplasmic	N	y	1.00365	1.1482	1.08228	1.07707	0.994982	1.23348	0.9435	1.0353	1.06801	1.22006	1.2784	0.951662	1.08994	1.08282	0.993465	0.918102	0.901626
gi|33593831	BP2891		Hypothetical protein	miscellaneous	Cytoplasmic	N	n	1.03563	0.887519	1.09491	0.852613	0.850668	1.04243	1.0424	0.98405	0.863758	1.00884	0.980542	0.84725	0.960628	0.954474	0.993594	0.91344	0.901626
gi|33593833	BP2893	mnmA	Trna-specific 2-thiouridylase mnma	macromolecule synthesis/modification	Cytoplasmic	N	n	0.984153	1.04988	0.911807	0.8237	0.8374	0.932417	0.995288	0.935066	1.0063	1.10936	1.01211	1.05285	0.923227	1.0185	1.10319	0.049173	0.511352
gi|33593846	BP2908	aroG	Phospho-2-dehydro-3-deoxyheptonate aldolase	amino acid biosynthesis	Cytoplasmic	-	y	1.04037	0.954235	1.03477	0.882133	0.997791	0.962115	1.03274	0.934008	0.842865	0.891638	0.885994	0.846724	0.97857	0.905662	0.925495	0.081365	0.594926
gi|33593849	BP2911	bph3	DNA-binding protein (histone)	regulation	Unknown	+	y	0.991618	1.24009	1.19431	1.53031	2.21365	0.853809	0.866247	0.968681	1.05556	0.960786	0.96545	1.81222	1.3373	1.10482	0.826161	0.36583	0.861299
gi|33593853	BP2915		Hypothetical protein	cell surface	Periplasmic	N	n	1.14159	0.966911	1.31459	0.8728	0.63833	0.881737	1.05634	0.963971	0.884962	0.640483	0.745271	0.740476	0.969326	0.838584	0.865121	0.282979	0.835851
gi|33593854	BP2916		Nucleotide-binding protein	conserved hypothetical	Cytoplasmic	N	n	1.0965	0.860734	1.04189	0.882606	0.555733	1.05444	1.1205	1.03032	0.943363	0.955881	0.939442	0.755347	0.915317	0.957476	1.04606	0.668958	0.861299
gi|33593862	BP2924		Hypothetical protein	cell surface	Periplasmic	+	y	0.960745	0.794433	1.09245	0.882703	0.565342	0.884528	1.29454	1.21713	1.05168	1.14272	1.25954	1.43952	0.863368	1.23419	1.4295	0.00212637	0.134665
gi|33593874	BP2936		Hypothetical protein	cell surface	CytoplasmicMembrane	+	y	1.09724	0.877331	1.07291	0.679528	0.526751	0.902537	1.14032	0.997	0.877247	0.775775	0.735987	0.616564	0.859383	0.85715	0.997401	0.985427	0.911501
gi|33593887	BP2952	glyA	Serine hydroxymethyltransferase	central/intermediary metabolism	Cytoplasmic	N	n	0.983839	0.938521	0.946008	0.726136	0.513192	0.959914	1.11706	1.02697	1.12234	1.07576	1.21128	0.744366	0.844602	1.04963	1.24275	0.0697977	0.584557
gi|33593888	BP2953		Hypothetical protein	conserved hypothetical	Periplasmic	N	y	0.846144	0.948124	0.945809	1.00188	1.12849	1.09076	1.04091	0.995052	0.944878	0.887185	0.928836	1.12869	0.993533	0.987591	0.994019	0.916648	0.901626
gi|33593893	BP2958		Iron-sulfur cluster insertion protein erpa	miscellaneous	Cytoplasmic	N	n	1.10842	1.08003	1.08075	0.914321	0.621886	0.841763	1.12505	1.07377	0.929532	0.933816	1.10743	0.795089	0.941194	0.994114	1.05623	0.584413	0.861299
gi|33593895	BP2960	argC	N-acetyl-gamma-glutamyl-phosphate reductase	amino acid biosynthesis	Cytoplasmic	N	y	0.963015	1.1162	0.934752	1.04624	1.26232	0.925902	0.947774	1.0058	1.08396	1.00617	1.09748	1.18366	1.0414	1.05414	1.01223	0.844943	0.894563
gi|33593896	BP2961	rpsI	30S ribosomal protein S9	ribosome constituents	Cytoplasmic	N	y	0.860978	1.1296	0.914964	1.05028	0.811529	1.09753	0.881234	0.973412	1.14589	1.09671	1.1727	0.784698	0.97748	1.00911	1.03236	0.712672	0.861299
gi|33593897	BP2962	rplM	50S ribosomal protein L13	ribosome constituents	Cytoplasmic	N	n	1.01714	1.2633	1.11263	1.0985	1.06816	1.01856	0.778535	0.91419	1.14643	1.07475	1.06918	1.17183	1.09638	1.02582	0.935641	0.349431	0.861299
gi|33593898	BP2963		ABC transporter substrate-binding protein	transport/binding proteins	Unknown	N	y	1.04694	0.962516	1.04179	0.790542	0.828832	0.961289	1.06387	0.965026	0.900765	0.881238	0.830948	0.889914	0.938652	0.92196	0.982218	0.767872	0.880712
gi|33593901	BP2966		Carboxylesterase	central/intermediary metabolism	Unknown	N	n	1.17199	0.929014	1.5254	0.850741	0.782389	1.16104	1.13712	0.910149	1.13432	1.05336	0.941664	0.721702	1.0701	0.983052	0.918656	0.516925	0.861299
gi|33593911	BP2978	gltX	Glutamyl-trna synthetase	macromolecule synthesis/modification	Cytoplasmic	N	n	0.92639	1.04513	0.932592	0.796367	0.702666	1.09311	0.907902	0.942444	0.981817	1.05465	1.14256	0.692577	0.916042	0.953658	1.04106	0.673461	0.861299
gi|33593916	BP2984	nrdB	Ribonucleotide-diphosphate reductase subunit beta	macromolecule synthesis/modification	Cytoplasmic	N	n	0.932467	0.995343	1.06105	0.818123	0.971738	0.965938	0.972706	0.960325	1.00692	0.776984	0.876136	0.683587	0.957442	0.879442	0.918533	0.232214	0.799015
gi|33593917	BP2985	bpH1	Histone protein	regulation	Unknown	N	y	0.715836	1.6174	0.958421	1.01292	2.35559	0.815232	0.729431	0.867823	1.28127	0.941898	1.03074	1.23752	1.2459	1.01478	0.814496	0.413583	0.861299
gi|33593925	BP2993		Carbohydrate kinase	small molecule degradation	Unknown	N	n	0.927107	0.979925	0.901364	1.3131	0.819648	1.06485	0.958208	0.948436	0.929877	1.11412	1.62585	0.890949	1.001	1.07791	1.07683	0.579049	0.861299
gi|33593943	BP3012	tctC	Tripartite tricarboxylate transporter family receptor	cell surface	Unknown	N	n	1.15387	0.881064	1.10002	0.960355	1.56427	0.961787	1.21726	1.10321	0.944606	1.01072	0.948349	1.01252	1.10356	1.03944	0.941899	0.571012	0.861299
gi|33593944	BP3013		Hypothetical protein	unknown	Cytoplasmic	N	n	0.924473	0.967318	1.17314	0.922978	0.776154	0.914261	1.07343	0.996781	0.899634	0.861665	0.99139	0.967599	0.946387	0.965083	1.01975	0.765201	0.880712
gi|33593945	BP3014	secA	Preprotein translocase subunit seca	transport/binding proteins	Cytoplasmic	N	y	0.917081	0.755887	0.951771	0.831436	1.74558	0.82248	1.27796	1.23962	1.05701	0.919611	0.905874	0.819507	1.00404	1.0366	1.03243	0.851555	0.89502
gi|33593950	BP3019	ftsA	Cell division protein ftsa	cell division	Cytoplasmic	N	n	1.03575	0.983738	1.05775	0.732587	0.503916	1.07226	1.02748	0.999657	0.912338	0.845754	0.929185	0.561107	0.897666	0.879253	0.979488	0.877575	0.901624
gi|33593952	BP3021	ddl	D-alanine--D-alanine ligase	cell surface	Cytoplasmic	N	n	0.856216	0.947814	0.94725	0.805719	0.571531	1.10823	1.00163	0.944462	0.991752	1.05366	1.07727	0.702082	0.872794	0.961809	1.10199	0.35629	0.861299
gi|33593964	BP3035	pyrC	Dihydroorotase	ribonucleotide biosynthesis	Cytoplasmic	N	n	0.649227	0.845851	0.741214	1.41268	1.20504	1.1581	0.607583	0.679179	0.883941	0.866154	0.90121	1.1792	1.00202	0.852878	0.85116	0.33534	0.845195
gi|33593966	BP3037		Hypothetical protein	conserved hypothetical	Unknown	N	n	1.04556	1.06634	1.02176	1.80536	2.41636	0.892951	0.925188	0.96149	1.17556	1.129	1.19056	2.32909	1.37472	1.28515	0.934842	0.789465	0.883492
gi|33593970	BP3041		Methionine sulfoxide reductase A	macromolecule synthesis/modification	Cytoplasmic	N	n	0.879585	0.84062	1.02896	0.95121	0.746639	1.08849	1.36225	1.25902	1.06231	0.979708	1.0736	0.963171	0.922583	1.11668	1.21038	0.0415351	0.441741
gi|33593990	BP3063		Aminohydrolase	small molecule degradation	Cytoplasmic	N	n	0.91189	1.27906	0.711689	0.922764	0.793712	0.583134	0.882066	0.985001	1.14844	0.332502	1.12152	1.02462	0.867041	0.91569	1.05611	0.763021	0.880712
gi|33593995	BP3068	acyH	S-adenosyl-L-homocysteine hydrolase	central/intermediary metabolism	Cytoplasmic	N	y	0.966801	1.0641	0.979755	1.00449	0.884656	1.10046	0.994481	1.02886	1.15613	1.17894	1.32874	0.92536	1.00004	1.10208	1.10203	0.162553	0.726573
gi|33593998	BP3071	metK	S-adenosylmethionine synthetase	central/intermediary metabolism	Cytoplasmic	N	y	0.933776	1.04649	1.079	1.26625	1.50646	0.920943	0.99352	0.998763	1.16226	1.08451	1.13867	1.52231	1.12549	1.15	1.02178	0.844068	0.894563
gi|33594007	BP3080		ABC transporter substrate-binding protein	cell surface	CytoplasmicMembrane	N	n	0.966719	0.940153	1.15106	0.797089	0.708474	0.975139	1.17868	1.00415	0.996883	0.957413	0.980109	0.921592	0.923105	1.00647	1.09031	0.278637	0.835851
gi|33594011	BP3084		Hypothetical protein	conserved hypothetical	Cytoplasmic	N	n	1.04376	0.954634	1.013	0.920401	0.739667	1.06376	1.11306	1.02344	0.990191	1.01739	1.00087	0.80759	0.955871	0.992091	1.03789	0.581066	0.861299
gi|33594012	BP3085	dksA	Dnak suppressor protein	regulation	Cytoplasmic	N	n	0.994504	0.901724	1.00828	0.995001	0.953996	0.978277	1.10701	1.00804	0.936498	0.818986	0.870616	1.11644	0.971963	0.976266	1.00443	0.936383	0.901626
gi|33594013	BP3086	hslV	ATP-dependent protease peptidase subunit	cell processes	Cytoplasmic	N	n	0.808561	0.908741	0.791018	1.58074	2.41823	0.990365	0.798014	0.951996	1.06645	1.32513	1.35751	1.64649	1.24961	1.19093	0.953044	0.844345	0.894563
gi|33594015	BP3088		Hypothetical protein	conserved hypothetical	Unknown	N	n	1.07222	0.988776	1.17492	1.23375	1.02615	1.12466	1.09297	1.05099	0.978662	1.0686	1.19867	1.4151	1.10341	1.13417	1.02787	0.685165	0.861299
gi|33594021	BP3095	modB	Molybdate ABC transporter substrate-binding protein	transport/binding proteins	Periplasmic	N	n	0.798478	0.764984	0.834498	0.768817	0.845345	0.874362	1.66771	1.18594	0.930644	1.21084	1.31537	1.04481	0.814414	1.22589	1.50524	0.00298291	0.139587
gi|33594022	BP3096		Hydrolase	miscellaneous	Unknown	N	n	0.764555	0.964243	1.22451	0.659272	0.602348	0.855394	1.34549	0.912364	1.24529	0.989571	1.11427	0.902346	0.845054	1.08489	1.28381	0.07154	0.584557
gi|33594042	BP3121		GTP-dependent nucleic acid-binding protein engd	conserved hypothetical	Cytoplasmic	N	n	1.06521	0.953059	0.990765	0.966408	0.695977	0.953368	1.05554	0.982937	0.922621	1.11376	0.904081	0.881604	0.937464	0.976756	1.04191	0.5501	0.861299
gi|33594045	BP3124	rplY	50S ribosomal protein L25	ribosome constituents	Cytoplasmic	N	y	0.927268	1.10019	1.00341	0.896249	0.616409	0.991195	0.948209	0.935003	0.8905	1.16955	1.21706	0.792799	0.922454	0.992186	1.07559	0.482784	0.861299
gi|33594046	BP3125	prsA	Ribose-phosphate pyrophosphokinase	ribonucleotide biosynthesis	Cytoplasmic	N	y	0.998524	1.09777	0.86928	0.982266	2.29681	0.961347	0.836992	1.10297	1.33222	0.704081	0.947072	0.964692	1.201	0.981339	0.817101	0.378508	0.861299
gi|33594051	BP3130		Cyclase	miscellaneous	Cytoplasmic	N	y	0.947959	1.04225	0.958331	0.995634	1.00765	1.04333	0.964465	1.02223	1.1202	1.04382	1.18509	1.03855	0.999191	1.06239	1.06325	0.108943	0.656952
gi|33594062	BP3141	pgm	Phosphoglucomutase	macromolecule synthesis/modification	Unknown	N	n	0.841695	0.769657	0.795147	0.761555	0.542989	0.861017	0.906963	0.868079	0.804477	0.8666	0.774441	0.552335	0.76201	0.795482	1.04393	0.643563	0.861299
gi|33594063	BP3142	pgi	Glucose-6-phosphate isomerase	energy metabolism	Cytoplasmic	N	n	1.03605	1.0028	0.991007	1.00453	0.613557	1.26064	0.879011	1.01218	0.811531	1.17225	1.12153	0.874019	0.984765	0.978421	0.993558	0.952608	0.901626
gi|33594124	BP3217		Hypothetical protein	conserved hypothetical	Cytoplasmic	N	n	0.995426	0.837939	0.938533	1.00832	0.884902	1.06045	1.19353	1.10499	1.03188	1.11718	1.11051	1.23008	0.954262	1.13136	1.18559	0.00258994	0.134665
gi|33594125	BP3218		Hypothetical protein	cell surface	CytoplasmicMembrane	+	n	1.03491	0.978026	1.0634	1.2439	1.97221	1.28381	1.01516	1.00426	0.927539	0.90493	0.979076	1.80765	1.26271	1.10644	0.876239	0.466111	0.861299
gi|33594132	BP3226	glnS	Glutaminyl-trna synthetase	macromolecule synthesis/modification	Cytoplasmic	N	n	0.888325	1.01215	0.904978	0.886411	0.793278	0.973515	0.888128	0.954736	0.968662	1.04039	1.04686	0.724297	0.909776	0.937179	1.03012	0.646629	0.861299
gi|33594133	BP3227	minC	Septum formation inhibitor	cell division	Cytoplasmic	N	n	0.993488	0.929072	1.13747	1.00694	2.04005	1.07864	0.96158	1.05294	0.981545	0.860703	0.882488	1.07924	1.19761	0.969748	0.809736	0.221496	0.799015
gi|33594134	BP3228	minD	Septum site-determining protein	cell division	Cytoplasmic	N	y	1.09007	0.925064	1.08888	0.795727	0.627999	1	1.18686	1.04894	0.983798	0.935964	0.956396	0.707204	0.92129	0.969861	1.05272	0.631047	0.861299
gi|33594135	BP3229	minE	Cell division topological specificity factor mine	cell division	Cytoplasmic	N	n	1.12238	0.969275	1.05797	1.19706	0.778496	1.01593	1.13171	1.00044	0.950776	0.957278	0.895833	1.14909	1.02352	1.01419	0.990884	0.900117	0.901626
gi|33594155	BP3251	pdxH	Pyridoxamine 5'-phosphate oxidase	cofactor biosynthesis	Cytoplasmic	N	n	0.963888	1.01253	0.934203	0.962633	1.02145	1.00295	0.961606	0.978797	0.956621	0.839513	0.836062	1.02966	0.982942	0.933709	0.949913	0.190442	0.761696
gi|33594161	BP3261	trpC	Indole-3-glycerol phosphate synthase	amino acid biosynthesis	Cytoplasmic	N	n	1.05048	0.976381	1.01815	0.97973	0.897304	0.918797	1.08797	1.07217	0.990121	0.877779	0.902396	0.999058	0.973472	0.988249	1.01518	0.733537	0.867699
gi|33594162	BP3262	trpD	Anthranilate phosphoribosyltransferase	amino acid biosynthesis	Cytoplasmic	N	n	0.946817	1.03699	0.974951	0.707571	0.760971	0.826703	1.00966	1.06711	0.964088	0.748765	0.808612	0.812682	0.875666	0.90182	1.02987	0.733695	0.867699
gi|33594164	BP3264	trpE	Anthranilate synthase component I	amino acid biosynthesis	Cytoplasmic	N	n	0.939898	1.07633	0.894206	1.25443	1.65476	0.880029	0.906669	0.939261	1.08085	0.960321	0.998939	1.7656	1.11661	1.10861	0.992836	0.965617	0.901626
gi|33594167	BP3267	apaG	Apag protein	conserved hypothetical	Unknown	N	n	1.06014	1.05276	1.07506	0.976969	1.0639	0.998264	1.11838	0.962336	1.01061	0.934389	0.925752	1.02446	1.03785	0.995988	0.959666	0.24155	0.821463
gi|33594177	BP3277		Enoyl-coa hydratase	miscellaneous	Cytoplasmic	N	n	1.01619	1.04781	1.05374	0.944282	1.21498	1.05023	1.05683	1.0964	1.23128	0.825301	0.797754	1.26762	1.05454	1.04586	0.991775	0.924005	0.901626
gi|33594182	BP3284	atpF	ATP synthase F0F1 subunit B	energy metabolism	CytoplasmicMembrane	N	y	1.1065	1.07958	0.954786	1.25808	1.79248	0.894938	0.971534	1.1183	1.03011	1.20675	1.0412	1.14782	1.18106	1.08595	0.919473	0.504574	0.861299
gi|33594183	BP3285	atpH	ATP synthase F0F1 subunit delta	energy metabolism	Cytoplasmic	N	n	1.02701	1.01876	0.895564	1.29924	1.25792	1.08584	0.94484	1.02484	0.95485	1.20747	1.13798	1.61739	1.09739	1.1479	1.04603	0.684176	0.861299
gi|33594184	BP3286	atpA	ATP synthase F0F1 subunit alpha	energy metabolism	Cytoplasmic	N	y	0.963564	1.17555	0.960333	1.04564	0.888391	1.09868	0.908753	0.989523	1.15576	1.21344	1.24769	0.97353	1.02203	1.08145	1.05814	0.428536	0.861299
gi|33594185	BP3287	atpG	ATP synthase F0F1 subunit gamma	energy metabolism	Cytoplasmic	N	n	0.977716	1.12831	0.939913	1.03076	0.742758	0.824505	0.907325	0.970512	1.0555	0.733884	0.639363	1.01026	0.94066	0.886141	0.942042	0.550077	0.861299
gi|33594186	BP3288	atpD	ATP synthase F0F1 subunit beta	energy metabolism	Cytoplasmic	N	y	0.934108	1.19077	0.939322	1.33414	1.22069	1.08631	0.936949	1.03064	1.20939	1.14118	1.20802	1.2672	1.11756	1.13223	1.01313	0.863558	0.898016
gi|33594187	BP3289	atpC	ATP synthase F0F1 subunit epsilon	energy metabolism	Cytoplasmic	N	n	0.949205	1.19177	0.965938	1.62647	2.28376	1.09786	0.951371	1.14043	1.2492	1.22314	1.33302	1.82958	1.3525	1.28779	0.952157	0.795975	0.883492
gi|33594213	BP3320		Hypothetical protein	conserved hypothetical	Cytoplasmic	N	n	0.960355	0.885045	1.00239	0.909614	0.689368	1.08906	1.07807	1.01169	0.949071	1.08101	1.12614	0.865995	0.922639	1.01866	1.10408	0.188156	0.761696
gi|33594214	BP3321		Amidase	miscellaneous	Cytoplasmic	N	n	1.0184	1.02642	1.10286	0.783172	0.671265	0.973288	1.01682	0.960686	1.00783	1.02147	1.04678	0.724059	0.929234	0.962941	1.03627	0.695384	0.861299
gi|33594222	BP3330		Peptidyl-prolyl cis-trans isomerase	cell processes	Periplasmic	N	n	1.08131	0.956526	1.07201	0.993227	0.826937	0.988964	1.1104	1.00596	0.93118	0.920149	0.929913	0.989925	0.986496	0.981255	0.994688	0.91512	0.901626
gi|33594223	BP3331	ksgA	Dimethyladenosine transferase	ribosome constituents	Cytoplasmic	N	n	0.998597	1.01445	0.939792	0.97933	0.666796	1.09816	1.02853	0.988945	1.03068	0.927266	0.902377	0.964807	0.94952	0.973766	1.02553	0.713348	0.861299
gi|33594225	BP3333	pykA	Pyruvate kinase	energy metabolism	Cytoplasmic	N	n	1.03658	1.15501	1.5485	0.949224	0.913644	0.962155	1.21	1.45765	1.32405	1.10341	1.03269	0.950707	1.09418	1.17975	1.0782	0.506783	0.861299
gi|33594230	BP3341		Hypothetical protein	cell surface	Unknown	N	n	1.10069	0.929284	1.04131	1.1657	1.12353	1.02565	1.16229	1.19883	1.08619	1.02634	0.930573	1.26707	1.06436	1.11188	1.04465	0.45159	0.861299
gi|33594231	BP3342		Peptidoglycan-associated lipoprotein	cell surface	OuterMembrane	N	y	0.912287	1.03687	1.01655	1.02001	1.23842	0.920064	0.923243	1.01172	1.07431	1.10554	1.1389	1.0543	1.02403	1.05134	1.02666	0.644155	0.861299
gi|33594232	BP3343	tolB	Translocation protein tolb	transport/binding proteins	Periplasmic	N	y	1.00275	1.02934	0.987369	1.12256	1.02316	1.08775	0.973909	0.987818	0.977911	0.998134	0.987996	1.11792	1.04215	1.00728	0.966538	0.285677	0.835851
gi|33594237	BP3348	proS	Prolyl-trna synthetase	macromolecule synthesis/modification	Cytoplasmic	N	n	0.942222	1.16338	1.04379	0.912714	0.807454	0.990018	0.949132	0.961493	1.10031	0.976443	1.07693	0.816866	0.976596	0.980196	1.00369	0.956664	0.901626
gi|33594282	BP3398	ilvE	Branched-chain amino acid aminotransferase	amino acid biosynthesis	Cytoplasmic	N	n	0.697802	0.783961	0.61715	1.32158	1.60964	0.957017	0.686404	0.719118	1.14188	1.07883	1.02327	1.42297	0.997858	1.01208	1.01425	0.943367	0.901626
gi|33594283	BP3399		Hypothetical protein	conserved hypothetical	Unknown	N	n	1.31659	0.858516	1.12218	1.29107	1.29668	1.20463	1.14221	1.12221	0.916668	1.16079	1.32231	1.26411	1.18161	1.15472	0.977239	0.774259	0.883492
gi|33594287	BP3403		UTP-glucose-1-phosphate uridylyltransferase	miscellaneous	Cytoplasmic	N	n	1.12193	1.08142	1.04414	1.10397	0.917048	0.981329	1.08075	1.05802	1.09206	1.03369	1.0357	1.15875	1.04164	1.07649	1.03346	0.373217	0.861299
gi|33594299	BP3416	purH	Bifunctional phosphoribosylaminoimidazolecarboxamide formyltransferase/IMP cyclohydrolase	ribonucleotide biosynthesis	Cytoplasmic	N	y	1.0641	1.09926	1.18302	1.09479	1.16618	1.11221	1.02091	1.02391	1.10034	1.049	1.02169	1.12503	1.11993	1.05681	0.943644	0.0366586	0.433478
gi|33594304	BP3421	ruvB	Holliday junction DNA helicase ruvb	macromolecule synthesis/modification	Cytoplasmic	N	n	0.785228	1.07216	0.978273	1.44139	1.07821	1.26578	0.924276	0.878953	1.07136	1.25573	1.05266	1.30998	1.10351	1.08216	0.980656	0.85848	0.89502
gi|33594307	BP3425		Carbonic anhydrase	central/intermediary metabolism	Cytoplasmic	N	n	1.18789	0.943703	1.07431	1.17862	1.1337	0.899865	1.04299	1.12608	1.0232	0.898771	0.871749	1.11462	1.06968	1.0129	0.946919	0.411676	0.861299
gi|33594314	BP3432	cysI	Sulfite reductase	amino acid biosynthesis	Cytoplasmic	-	n	0.883435	0.878309	0.873434	0.704666	0.825216	0.751045	1.06284	1.04871	0.984261	0.692871	0.691144	0.720776	0.819351	0.866767	1.05787	0.57057	0.861299
gi|33594315	BP3433		Hypothetical protein	conserved hypothetical	Unknown	-	n	0.941167	0.99579	0.836385	1.08585	1.07443	1.04487	1.09274	1.06389	1.0342	1.54632	1.41128	1.25096	0.996415	1.23323	1.23767	0.0299497	0.433478
gi|33594322	BP3440	tctC	Tripartite tricarboxylate transporter family receptor	cell surface	Unknown	-	n	1.07431	0.919973	1.02223	1.0195	1.01163	1.02244	1.17453	1.12915	1.08814	1.02694	1.14197	1.10882	1.01168	1.11159	1.09876	0.00649768	0.233895
gi|33594323	BP3441		Hypothetical protein	conserved hypothetical	Unknown	N	y	0.977331	0.909049	0.887136	1.43219	1.04036	1.12185	1.09004	0.982057	0.994998	1.03672	1.12216	1.0785	1.06132	1.05075	0.990037	0.903666	0.901626
gi|33594344	BP3465		Hypothetical protein	conserved hypothetical	Cytoplasmic	N	n	0.932184	1.01379	1.1464	1.04843	1.10285	1.72907	1.03456	1.02746	1.00088	0.819483	0.931705	1.2601	1.16212	1.01237	0.871135	0.281384	0.835851
gi|33594350	BP3471	coaD	Phosphopantetheine adenylyltransferase	cofactor biosynthesis	Cytoplasmic	N	y	1.0135	1.03742	1.03092	0.913069	0.936077	1.01141	0.949436	1.05746	1.03009	0.856487	0.936633	1.11219	0.990398	0.990382	0.999984	0.999719	0.91194
gi|33594360	BP3485	ribH	6,7-dimethyl-8-ribityllumazine synthase	cofactor biosynthesis	Cytoplasmic	N	n	1.08843	1.21183	0.864929	1.29155	2.07202	0.971399	0.78059	1.04854	1.32099	1.02917	0.983563	1.34638	1.25003	1.08487	0.867879	0.421043	0.861299
gi|33594361	BP3486	nusB	Transcription antitermination protein nusb	macromolecule synthesis/modification	Unknown	N	n	1.10634	0.984539	1.04746	1.00373	1.01878	1.30473	1.0141	0.973895	0.941493	0.975767	0.914822	1.05369	1.0776	0.978962	0.908467	0.0906893	0.624886
gi|33594365	BP3490	pyrF	Orotidine 5'-phosphate decarboxylase	ribonucleotide biosynthesis	Cytoplasmic	N	n	1	0.910686	0.958774	1.07364	0.976906	0.919872	1.08188	0.955236	0.96958	0.855687	0.963284	1.15097	0.973313	0.996106	1.02342	0.652353	0.861299
gi|33594369	BP3494	brkA	Serum resistance protein	pathogenicity	OuterMembrane	+	y	0.948933	1.04727	1.13649	1.0481	1.10158	1.08875	1.0743	1.11495	1.21592	1.15817	1.06419	0.915825	1.06185	1.09056	1.02703	0.574524	0.861299
gi|33594370	BP3495	groEL	Molecular chaperone groel	cell processes	Cytoplasmic	-	y	0.819724	1.22402	0.886153	1.47112	3.01368	0.773906	0.914341	1.01739	1.28904	1.18446	1.19822	2.31103	1.36477	1.31908	0.966523	0.912208	0.901626
gi|33594371	BP3496	groES	Co-chaperonin groes	cell processes	Cytoplasmic	-	y	1.05338	0.950869	1.00672	1.17731	1.48456	0.863033	1.17154	0.996198	1.14935	1.11523	1.20583	1.81415	1.08931	1.24205	1.14022	0.327781	0.835851
gi|33594398	BP3527		Trna/rrna methyltransferase	miscellaneous	Cytoplasmic	N	n	1.07241	1.1401	1.21272	1.135	1.41075	1.03236	0.931112	0.923345	0.884076	1.00206	1.02716	1.12364	1.16722	0.981898	0.841226	0.0177836	0.335602
gi|33594401	BP3530	hupB	DNA-binding protein HU-beta	adaptation	Unknown	N	y	0.873664	1.34426	0.831736	1.61934	1.6271	0.934885	0.752104	0.907844	1.38411	1.05274	1.0616	1.73836	1.20516	1.14946	0.953779	0.796464	0.883492
gi|33594408	BP3537	argG	Argininosuccinate synthase	amino acid biosynthesis	Cytoplasmic	N	y	1.13116	0.985695	1.05046	0.925835	0.871043	1.32055	1.04421	1.09598	1.08869	1.32655	1.27751	0.800574	1.04746	1.10558	1.05549	0.578184	0.861299
gi|33594421	BP3551	ahpD	Antioxidant protein	protection responses	Unknown	N	y	1.07661	0.963214	1.0022	1.28395	0.885974	1.11757	1.10096	0.968677	1.02828	1.03094	1.08677	1.26999	1.05492	1.08094	1.02466	0.721148	0.861299
gi|33594422	BP3552	ahpC	Alkyl hydroperoxide reductase	protection responses	Cytoplasmic	N	y	0.909178	1.18803	0.939206	1.42251	2.0131	1.05589	0.858311	0.98916	1.12744	1.18098	1.1585	1.44352	1.25465	1.12632	0.897714	0.510577	0.861299
gi|33594423	BP3554	ompR	Osmolarity response regulator	regulation	Cytoplasmic	+	n	1.09977	1.04232	1.09391	0.917883	0.8805	0.901002	1.02294	1.02448	0.957704	0.877797	0.783448	0.813399	0.98923	0.913294	0.923237	0.228546	0.799015
gi|33594430	BP3561		Peptidyl-prolyl cis-trans isomerase	cell surface	Periplasmic	+	y	1.17589	0.939996	1.07394	1.31453	1.41333	0.92057	1.02936	0.992177	0.9958	0.954306	1.00822	1.54181	1.13971	1.08695	0.953704	0.675829	0.861299
gi|33594437	BP3568		Hypothetical protein	cell surface	Unknown	-	n	1.06276	0.931879	1.01538	0.958156	0.727628	0.900132	1.17765	1.09999	1.0815	0.938563	1.02495	1	0.932656	1.05378	1.12987	0.0653399	0.584557
gi|33594440	BP3571		Aminotransferase	central/intermediary metabolism	Cytoplasmic	N	n	0.967203	1.00375	0.966889	0.766863	0.706763	0.881693	0.977851	1.00915	0.98956	0.983441	0.829765	0.702508	0.882194	0.91538	1.03762	0.647523	0.861299
gi|33594441	BP3572		Glycine/betaine ABC transporter substrate-binding protein	transport/binding proteins	Periplasmic	N	n	1.01399	0.950094	0.821449	0.820767	0.848842	1.0039	1.11453	1.01268	0.985592	1.0048	1.0253	0.864715	0.90984	1.00127	1.10049	0.093944	0.624886
gi|33594451	BP3582		Ferredoxin	energy metabolism	Cytoplasmic	N	n	0.962557	0.868658	0.646618	1.0868	1.06507	0.914945	1.19508	1.13286	1.01129	0.971526	1.042	1.22817	0.924107	1.09682	1.1869	0.051022	0.519045
gi|33594453	BP3584		Hypothetical protein	conserved hypothetical	Cytoplasmic	N	y	1.02457	0.888869	1.07066	1.02769	1.15668	1.03047	1.19541	1.09278	1.04955	0.929216	0.924867	1.17783	1.03316	1.06161	1.02754	0.64303	0.861299
gi|33594458	BP3589	trpB	Tryptophan synthase subunit beta	amino acid biosynthesis	Cytoplasmic	N	n	1.09884	1.0221	1.05459	0.869126	1.03575	0.932782	1.00566	1.02886	0.946397	0.9818	0.886743	0.917229	1.0022	0.961115	0.959007	0.341677	0.855026
gi|33594459	BP3590	trpA	Tryptophan synthase subunit alpha	amino acid biosynthesis	Cytoplasmic	N	n	1.06695	0.95418	1.00975	0.913097	0.688411	0.995789	1.09536	1.00845	0.885973	0.937307	0.993066	0.869622	0.938028	0.964963	1.02871	0.684194	0.861299
gi|33594465	BP3597	thiG	Thiazole synthase	cofactor biosynthesis	Cytoplasmic	N	y	1.11468	0.961262	1.0053	0.825874	0.881236	1.05816	1.08387	0.993387	0.932464	0.982241	0.897057	0.826855	0.974419	0.952646	0.977656	0.710708	0.861299
gi|33594467	BP3599		Protein-L-isoaspartate O-methyltransferase	macromolecule synthesis/modification	Cytoplasmic	N	n	0.925628	0.810947	0.915161	0.924148	0.722401	1.06531	0.833925	1.01965	1.01164	1.16862	0.947297	0.655569	0.893933	0.93945	1.05092	0.609845	0.861299
gi|33594468	BP3602		Cytidylyltransferase	miscellaneous	Cytoplasmic	N	n	0.961407	0.892895	0.948099	0.959948	1.32313	0.728704	0.872196	0.882546	0.854499	0.846372	0.770106	1.08398	0.969031	0.88495	0.913232	0.373988	0.861299
gi|33594475	BP3609	rpsG	30S ribosomal protein S7	ribosome constituents	Cytoplasmic	N	y	0.865071	1.19995	0.865854	1.49153	1.40351	1.01944	0.731705	0.847746	1.04592	0.989681	0.973004	1.71962	1.14089	1.05128	0.921455	0.627615	0.861299
gi|33594476	BP3610	fusA	Elongation factor G	macromolecule synthesis/modification	Cytoplasmic	N	y	1.08161	0.97234	1.03173	0.685613	0.532066	0.948465	1.07904	1.00879	0.984038	0.970358	1.03205	0.557279	0.875304	0.938593	1.0723	0.603334	0.861299
gi|33594478	BP3612	rpsJ	30S ribosomal protein S10	ribosome constituents	Cytoplasmic	N	n	1.05306	0.965549	1.01332	0.987365	0.962259	1.02645	0.994717	0.95839	0.922828	0.989354	0.984319	1.05116	1.00133	0.983461	0.98215	0.449934	0.861299
gi|161610757	BP3613	rplC	50S ribosomal protein L3	ribosome constituents	Cytoplasmic	N	n	0.787855	1.25016	0.881648	1.09253	1.6665	1.05368	0.72994	0.921901	1.12476	1.30864	1.23841	1.04912	1.12206	1.06213	0.946586	0.705757	0.861299
gi|33594480	BP3614	rplD	50S ribosomal protein L4	ribosome constituents	Cytoplasmic	N	y	1.02162	1.32191	1.04718	1.63702	1.27618	1.0628	1.01395	1.13103	1.19622	1.45731	1.24441	1.72342	1.22778	1.29439	1.05425	0.650203	0.861299
gi|33594481	BP3615	rplW	50S ribosomal protein L23	ribosome constituents	Cytoplasmic	N	y	1.07552	1.23919	1.22451	0.803246	0.630454	0.892786	0.960721	1.00485	1.05865	0.879589	0.938839	0.694937	0.977618	0.922932	0.944062	0.636527	0.861299
gi|33594482	BP3616	rplB	50S ribosomal protein L2	ribosome constituents	Cytoplasmic	N	y	0.755369	1.30825	0.835415	1.16509	1.49865	0.944101	0.6626	0.887151	1.10568	1.13736	1.06412	1.04539	1.08448	0.983717	0.907087	0.485022	0.861299
gi|33594483	BP3617	rpsS	30S ribosomal protein S19	ribosome constituents	Cytoplasmic	N	n	0.885188	1.09631	0.695302	0.99676	0.808349	0.92124	0.724048	0.832876	1.03424	0.832393	0.946441	1.14133	0.900525	0.918555	1.02002	0.835724	0.894563
gi|33594484	BP3618	rplV	50S ribosomal protein L22	ribosome constituents	Cytoplasmic	N	y	1.08535	1.08474	1.1271	0.965345	0.773901	0.939689	0.91325	0.981879	1.07658	1.05697	1.09296	0.876469	0.996021	0.999685	1.00368	0.956258	0.901626
gi|33594485	BP3619	rpsC	30S ribosomal protein S3	ribosome constituents	Cytoplasmic	N	y	0.886566	1.28662	0.985299	1.1767	1.11593	1.03505	0.854759	1.03083	1.22135	1.21342	1.08197	1.05451	1.08103	1.07614	0.995479	0.952643	0.901626
gi|33594486	BP3620	rplP	50S ribosomal protein L16	ribosome constituents	Cytoplasmic	N	y	1.17119	1.31	1.20763	1.25148	0.984988	1.10091	1.06505	1.03432	1.23645	1.07706	1.10275	1.25429	1.17103	1.12832	0.963525	0.497304	0.861299
gi|33594487	BP3621	rpmC	50S ribosomal protein L29	ribosome constituents	Cytoplasmic	N	n	1.11815	1.00784	1.0196	1.16134	0.955909	0.886494	0.975171	0.998402	1.02513	0.91894	0.940055	1.29677	1.02489	1.02574	1.00084	0.990485	0.911501
gi|33594488	BP3622	rpsQ	30S ribosomal protein S17	ribosome constituents	Cytoplasmic	N	n	0.885329	1.07884	0.90852	0.932661	1.01782	0.825213	0.797297	0.99365	1.19837	1.02818	0.901031	0.974638	0.941398	0.982194	1.04334	0.552779	0.861299
gi|33594490	BP3624		Aldehyde dehydrogenase	small molecule degradation	Cytoplasmic	N	y	0.928629	1.03454	0.979742	0.970896	1.04049	1.02318	0.88565	0.922284	0.99566	0.992403	1.0433	0.986104	0.996245	0.970901	0.97456	0.407845	0.861299
gi|33594492	BP3627	rplX	50S ribosomal protein L24	ribosome constituents	Cytoplasmic	N	n	0.894181	0.984636	0.807091	1.54017	1.42607	0.998588	0.815755	0.874178	0.945868	1.02063	1.05961	1.84176	1.10846	1.09297	0.986025	0.93889	0.901626
gi|33594493	BP3628	rplE	50S ribosomal protein L5	ribosome constituents	Cytoplasmic	N	y	0.939283	1.1241	0.969161	1.01838	0.851081	0.911061	0.925892	1.04006	1.06621	1.18209	1.14017	1.04157	0.968844	1.066	1.10028	0.0971129	0.624886
gi|33594495	BP3630	rpsH	30S ribosomal protein S8	ribosome constituents	Cytoplasmic	N	n	1.19665	0.930232	1.0803	1.0438	0.923366	1.01412	1.0254	1.00206	0.965826	0.979886	1.03151	0.771563	1.03141	0.962708	0.933388	0.259543	0.835851
gi|33594496	BP3631	rplF	50S ribosomal protein L6	ribosome constituents	Cytoplasmic	N	y	1.09361	0.856787	1.09113	0.846	1.00638	0.981396	1.12276	1.0993	1.00327	0.965321	0.978129	0.770213	0.979217	0.989831	1.01084	0.878708	0.901624
gi|33594497	BP3632	rplR	50S ribosomal protein L18	ribosome constituents	Cytoplasmic	N	y	0.986808	1.0891	0.909565	1.06948	1.23222	0.922491	0.919929	1.13614	1.10659	0.992892	1.0075	1.07234	1.03494	1.03923	1.00414	0.943954	0.901626
gi|33594498	BP3633	rpsE	30S ribosomal protein S5	ribosome constituents	Cytoplasmic	N	y	0.959684	1.16299	0.971652	1.23588	1.33985	1.109	0.921068	0.978832	1.13406	1.0103	0.990506	1.23224	1.12984	1.0445	0.924465	0.293513	0.835851
gi|33594500	BP3635	rplO	50S ribosomal protein L15	ribosome constituents	Cytoplasmic	N	n	0.896876	1.27969	1.03047	1.20104	1.3499	1.04592	0.864802	0.925034	1.1469	1.28217	1.24117	1.14547	1.13398	1.10092	0.970849	0.743799	0.874536
gi|33594502	BP3637	infA	Translation initiation factor IF-1	macromolecule synthesis/modification	Cytoplasmic	N	n	0.970633	0.814445	0.866689	0.62583	0.560983	0.808117	1.20137	1.13372	0.966179	0.796397	0.778902	0.828927	0.77445	0.950916	1.22786	0.098816	0.624886
gi|33594504	BP3639	rpsM	30S ribosomal protein S13	ribosome constituents	Cytoplasmic	N	y	0.982299	1.22002	0.970186	1.22574	1.52842	0.913099	0.868154	0.954138	1.04548	1.09245	0.987445	1.20993	1.13996	1.02627	0.900265	0.310641	0.835851
gi|33594505	BP3640	rpsK	30S ribosomal protein S11	ribosome constituents	Cytoplasmic	N	y	0.876699	1.20608	0.890665	1.10288	1.53819	0.777702	0.873441	1.14729	1.14003	1.13187	1.01147	0.989294	1.06537	1.0489	0.984539	0.896169	0.901626
gi|33594506	BP3641	rpsD	30S ribosomal protein S4	ribosome constituents	Cytoplasmic	N	y	0.936057	1.14621	0.798834	1.06001	1.44947	1.00498	0.906495	0.983338	1.03467	1.05381	1.04049	1.20368	1.06593	1.03708	0.97294	0.776536	0.883492
gi|33594507	BP3642	rpoA	DNA-directed RNA polymerase subunit alpha	macromolecule synthesis/modification	Cytoplasmic	N	y	1.03461	1.14948	1.04296	1.01628	0.985785	0.999383	0.945901	0.968946	1.03647	0.96929	0.955716	0.868116	1.03808	0.957407	0.922283	0.0326286	0.433478
gi|33594508	BP3643	rplQ	50S ribosomal protein L17	ribosome constituents	Cytoplasmic	N	n	0.955108	1.0834	0.951775	1.46439	1.60568	0.990505	0.867908	0.980017	1.03387	1.09906	1.01724	1.76625	1.17514	1.12739	0.959364	0.791599	0.883492
gi|33594514	BP3650		Cytochrome C	energy metabolism	Periplasmic	N	n	0.993935	1.00034	0.884704	1.14908	1.33752	1.12347	0.938559	1.08174	0.99695	1.05995	0.993862	1.22306	1.08151	1.04902	0.969962	0.678981	0.861299
gi|33594517	BP3653	lysA	Diaminopimelate decarboxylase	amino acid biosynthesis	Cytoplasmic	N	n	1.03714	0.989498	0.925565	0.904513	1.37102	1.41885	1.00932	0.988664	1.0549	1.15094	1.13192	0.92717	1.10776	1.04382	0.942275	0.534726	0.861299
gi|33594518	BP3654		Hypothetical protein	pathogenicity	Unknown	N	n	1.03107	1.08537	1.22704	0.962453	1.08382	1.02736	1.11226	1.03774	1.07346	1.01662	1.03554	1.18169	1.06952	1.07622	1.00626	0.883028	0.901624
gi|33594526	BP3662	ssb	Single-strand binding protein	macromolecule synthesis/modification	Cytoplasmic	N	n	1.04648	1.44513	0.934584	1.4111	1.36397	1.11727	0.808768	1.1057	1.27877	1.09865	1.0743	1.59891	1.21976	1.16085	0.951706	0.679283	0.861299
gi|33594543	BP3680	glcB	Malate synthase G	small molecule degradation	Cytoplasmic	N	y	0.984605	0.969324	1.00976	0.919736	0.797212	1.10982	1.05955	1.00399	0.997415	1.02717	1.10564	0.887943	0.965076	1.01362	1.0503	0.370771	0.861299
gi|33594551	BP3690		Hypothetical protein	conserved hypothetical	Cytoplasmic	N	n	0.915191	0.997311	0.957518	0.868905	1.22124	1.15718	1.12763	0.93117	0.923228	0.921526	0.769426	1.0083	1.01956	0.94688	0.928717	0.35289	0.861299
gi|33594553	BP3692	trmB	Trna (guanine-N(7)-)-methyltransferase	miscellaneous	Cytoplasmic	N	n	0.945908	1.12372	1.00123	0.764485	0.754693	1.10096	0.945783	0.920593	1.05052	1.08883	0.966755	0.911881	0.9485	0.980728	1.03398	0.662931	0.861299
gi|33594589	BP3730	glmU	UDP-N-acetylglucosamine synthesis bifunctional protein	macromolecule synthesis/modification	Cytoplasmic	N	n	1.00655	1.17962	0.935482	0.977893	1.21802	0.876732	0.888629	0.999805	1.17992	0.944368	1.00759	1.22015	1.03238	1.04008	1.00745	0.922854	0.901626
gi|33594612	BP3753	gltB	Glutamate synthase	amino acid biosynthesis	CytoplasmicMembrane	N	n	0.911005	1.08868	0.836249	1.13202	1.11407	1.06501	0.886949	0.900488	1.01902	1.1283	1.17776	1.00458	1.0245	1.01952	0.995131	0.943727	0.901626
gi|161610756	BP3754	gltD	Glutamate synthase	amino acid biosynthesis	Cytoplasmic	N	n	1.04358	1.12108	1.15922	0.859977	1.04454	0.901114	1.04822	1.01543	1.03836	0.874013	0.900971	0.81534	1.02159	0.948722	0.928676	0.273289	0.835851
gi|33594620	BP3761		Hypothetical protein	cell surface	Unknown	+	y	0.965928	0.889346	1.01278	0.971019	0.877209	0.993766	1.15716	1.09824	1.04263	0.938152	0.98966	1.15431	0.951675	1.06336	1.11735	0.026474	0.412955
gi|33594624	BP3767	hisG	ATP phosphoribosyltransferase	amino acid biosynthesis	Cytoplasmic	N	n	0.940339	1.04391	0.881842	1.00205	1.08178	0.860774	1.00123	1.02692	1.07168	0.809618	1.0256	1.07299	0.96845	1.00134	1.03396	0.556406	0.861299
gi|33594625	BP3768	hisD	Histidinol dehydrogenase	amino acid biosynthesis	Cytoplasmic	N	n	1.0222	0.952897	1.08317	0.818795	0.872768	0.823709	0.907624	0.997268	0.955657	0.909477	0.89478	0.846205	0.928923	0.918502	0.988781	0.836918	0.894563
gi|33594627	BP3770	hisB	Imidazoleglycerol-phosphate dehydratase	amino acid biosynthesis	Cytoplasmic	N	n	0.884314	1.07008	0.945284	1.33469	2.22771	0.984439	0.882631	0.960685	1.05379	1.11403	1.0984	1.63382	1.24109	1.12389	0.905572	0.627323	0.861299
gi|33594628	BP3771	hisH	Imidazole glycerol phosphate synthase subunit hish	amino acid biosynthesis	Cytoplasmic	N	n	0.969579	0.977568	0.948864	0.98869	1.04007	0.858034	1.04558	0.962442	0.987038	0.818729	0.837094	0.929847	0.963802	0.930121	0.965054	0.456609	0.861299
gi|33594629	BP3772	hisA	1-(5-phosphoribosyl)-5-	amino acid biosynthesis	Cytoplasmic	N	n	1.07385	0.889954	1.02119	0.831816	0.683883	0.856036	1.09878	0.999485	0.956427	0.799313	0.803627	0.893322	0.892789	0.92516	1.03626	0.672922	0.861299
gi|33594630	BP3773	hisF	Imidazole glycerol phosphate synthase subunit hisf	amino acid biosynthesis	Cytoplasmic	N	n	1.00713	0.96604	0.98392	1.00692	0.897415	0.886652	1.10404	1.03837	1.02837	0.882036	0.788125	1.04206	0.958013	0.980498	1.02347	0.68287	0.861299
gi|33594631	BP3774	hisI	Phosphoribosyl-AMP cyclohydrolase	miscellaneous	Cytoplasmic	N	n	0.935625	0.993495	0.843206	1.04564	1.11174	0.926002	0.83911	0.996327	0.947157	0.867729	0.941253	1.08166	0.975951	0.94554	0.968839	0.577861	0.861299
gi|33594632	BP3775	hisE	Phosphoribosyl-ATP pyrophosphatase	miscellaneous	Unknown	N	n	0.925173	1.00157	0.934504	1.07119	0.787757	1.0761	0.977671	0.894452	0.964957	0.921799	0.960559	1.07947	0.966049	0.966485	1.00045	0.993395	0.911501
gi|33594633	BP3776		Mtta/Hcf106 family protein	cell surface	Cytoplasmic	N	n	1.08128	0.886728	0.999858	0.757568	0.773503	0.790733	1.09204	1.14272	0.972278	0.758888	0.820459	0.783718	0.881612	0.928351	1.05302	0.60135	0.861299
gi|33594634	BP3777	tatA	Twin arginine translocase A	transport/binding proteins	CytoplasmicMembrane	N	y	0.905386	0.961169	0.844906	1.45016	2.27179	1.06247	0.84139	0.939693	0.969032	1.24593	1.12573	1.77067	1.24931	1.14874	0.919497	0.708675	0.861299
gi|33594661	BP3807	argJ	Bifunctional ornithine acetyltransferase/N-acetylglutamate synthase	amino acid biosynthesis	Cytoplasmic	N	n	1.10769	0.9713	0.964161	0.99072	1.00863	1.03671	1.11669	0.981231	1.10593	0.932346	0.898383	1.13629	1.0132	1.02848	1.01508	0.754865	0.878717
gi|33594663	BP3809		Hypothetical protein	conserved hypothetical	Unknown	N	n	1.03794	0.952398	1.05362	0.812659	0.756977	1.0504	1.10043	0.914708	0.922403	0.894711	0.986343	0.731688	0.944	0.925048	0.979924	0.798906	0.883492
gi|33594675	BP3821	panC	Pantoate--beta-alanine ligase	miscellaneous	Cytoplasmic	N	n	0.944913	0.955438	0.816312	0.766679	0.612711	1.03911	1.05919	0.977812	0.942824	1.03852	1.00553	0.778621	0.85586	0.967083	1.12995	0.171869	0.738242
gi|33594681	BP3827	tctC	Tripartite tricarboxylate transporter family receptor	cell surface	Unknown	N	y	1.08304	0.93424	1.14164	0.867848	0.750242	0.967182	1.27268	1.06983	1.04472	0.936513	1.23576	0.98182	0.957365	1.09022	1.13877	0.129196	0.659699
gi|33594685	BP3831		Amino acid ABC transporter substrate-binding protein	transport/binding proteins	Periplasmic	N	y	1.15046	1.02564	0.730601	1.13609	0.974412	0.90573	1.26881	1.05141	1.09364	0.83008	0.810381	1.33082	0.987155	1.06419	1.07804	0.49571	0.861299
gi|33594703	BP3852	katA	Catalase	protection responses	Periplasmic	+	y	0.895677	1.54252	0.708175	1.17473	1.51159	0.86291	0.881815	1.03683	1.15173	0.874613	0.890554	1.2924	1.11594	1.02132	0.915218	0.567828	0.861299
gi|33594713	BP3862		Peptide ABC transporter substrate-binding protein	cell surface	Periplasmic	N	n	1.03475	0.872465	0.980043	1.01444	1.19229	0.957064	1.16329	1.07065	1.03351	0.842302	0.847972	1.06815	1.00851	1.00431	0.995839	0.952527	0.901626
gi|33594718	BP3867	tctC	Tripartite tricarboxylate transporter family receptor	cell surface	Periplasmic	N	n	1.01508	1.03591	1.11671	0.996903	1.45039	0.948831	1.074	1.0264	1.02459	0.995311	0.955669	1.28682	1.09397	1.06046	0.969371	0.713904	0.861299
gi|33591349	BP0091	bplC	Lipopolysaccharide biosynthesis protein	cell surface	Cytoplasmic	-	n	1.1731	0.962553	0.995445				1.08933	1.13466	1.06713
gi|33591373	BP0115	argS	Arginyl-trna synthetase	macromolecule synthesis/modification	Cytoplasmic	N	n	0.935399	0.953371	1.13934				1.30161	0.865247	1.11565
gi|33591419	BP0172	prfC	Peptide chain release factor 3	macromolecule synthesis/modification	Cytoplasmic	N	n	1.02853	0.951381	0.888165				0.975056	1.01156	0.869954
gi|33591431	BP0185	dcd	Deoxycytidine triphosphate deaminase	central/intermediary metabolism	Cytoplasmic	N	n	0.996902	0.990511	0.949259				0.974547	0.914707	0.934579
gi|33591442	BP0197	gcvP	Glycine dehydrogenase	small molecule degradation	Cytoplasmic	-	y	0.840112	0.876799	0.944073				0.997398	1.01332	1.13442
gi|33591509	BP0273	sspB	Clpxp protease specificity-enhancing factor	adaptation	Unknown	N	n	0.817158	0.926565	0.938244				1.19225	0.993539	1.06298
gi|33591513	BP0277	petA	Ubiquinol-cytochrome C reductase iron-sulfur subunit	energy metabolism	CytoplasmicMembrane	-	n	1.2469	0.992833	1.13359				0.825946	0.865126	0.995636
gi|33591548	BP0317	thiD	Phosphomethylpyrimidine kinase	cofactor biosynthesis	Unknown	N	n	1.05363	1.00472	1.02781				0.865872	0.870531	1.16924
gi|33591555	BP0324	apaH	Diadenosine tetraphosphatase	central/intermediary metabolism	Cytoplasmic	N	n	0.609715	0.881344	0.573898				0.64152	0.506823	0.529178
gi|33591666	BP0452	tctC	Tripartite tricarboxylate transporter family receptor	cell surface	Unknown	N	n	1.09412	0.960225	1.06108				1.10857	1.00737	0.976215
gi|33591690	BP0479		Sulfite oxidase subunit yedy	conserved hypothetical	Unknown	N	n	1.01309	0.931522	1.04405				1.0129	1.07845	1.08639
gi|33591698	BP0489	gyrB	DNA gyrase subunit B	macromolecule synthesis/modification	Cytoplasmic	N	n	1.1319	1.08312	1.08619				0.95195	0.989224	0.968091
gi|33591749	BP0545	rimO	Ribosomal protein S12 methylthiotransferase	conserved hypothetical	Cytoplasmic	N	n	1.01152	1.19147	1.14666				1.00518	0.935663	0.875131
gi|33591756	BP0552	def	Peptide deformylase	macromolecule synthesis/modification	Cytoplasmic	N	n	1.54981	1.09744	1.25151				1.44848	1.46292	1.10048
gi|33591860	BP0667		Transcription regulator asnc	regulation	Cytoplasmic	N	n	1.07301	1.34585	1.34792				0.972223	1.02231	1.04168
gi|33591871	BP0678	prfA	Peptide chain release factor 1	macromolecule synthesis/modification	Cytoplasmic	N	n	0.835467	1.20948	0.925123				0.786885	0.744073	0.782352
gi|33591927	BP0751	ispB	Octaprenyl-diphosphate synthase	cofactor biosynthesis	Cytoplasmic	N	n	1.1154	1.14033	0.943735				1.07413	0.933687	1.0376
gi|33591961	BP0790	ilvH	Acetolactate synthase 3 regulatory subunit	amino acid biosynthesis	Cytoplasmic	N	n	1.05498	1.30646	1.22082				1.29406	1.10424	1.29565
gi|33592039	BP0873	tpm	Thiopurine S-methyltransferase	central/intermediary metabolism	Cytoplasmic	N	n	0.901953	1.03205	0.800572				0.919617	0.812797	0.809511
gi|33592056	BP0894	pmi	Mannose-6-phosphate isomerase	small molecule degradation	Unknown	N	n	1.22708	0.962471	0.688109				0.96563	1.19181	0.850461
gi|33592062	BP0900		Oxidoreductase	miscellaneous	Cytoplasmic	-	n	1.05189	0.829128	0.865502				1.00598	0.983421	0.976
gi|33592094	BP0937		Phage-like protein	phage-related or transposon-related	Cytoplasmic	N	n	1.12913	1.05125	1.01123				1.01655	1.01272	0.934636
gi|33592115	BP0958	cysM	Cysteine synthase B	amino acid biosynthesis	Cytoplasmic	N	n	1.03206	0.982646	0.873464				0.889053	0.855056	0.797125
gi|33592159	BP1011	cbpA	Curved DNA-binding protein	cell processes	Cytoplasmic	N	n	1.0291	0.984945	1.00042				1.01041	0.94755	1.01433
gi|33592222	BP1084	thrB	Homoserine kinase	amino acid biosynthesis	Cytoplasmic	N	n	0.919448	0.915586	0.878088				0.93051	0.893976	0.84337
gi|33592276	BP1144	tex	Transcription accessory protein	macromolecule synthesis/modification	Cytoplasmic	N	n	1.00531	1.08149	0.960632				0.903573	0.955316	0.950532
gi|33592283	BP1151		Hypothetical protein	conserved hypothetical	Unknown	N	n	1.23173	1.02769	1.41315				1.11558	1.06098	1.05688
gi|33592404	BP1280	proC	Pyrroline-5-carboxylate reductase	amino acid biosynthesis	Cytoplasmic	N	n	0.946867	0.970514	0.934207				1.0891	1.00036	0.911719
gi|33592533	BP1435		Hypothetical protein	conserved hypothetical	Cytoplasmic	N	y	1.01299	1.06141	1.00582				0.943438	0.966128	0.988778
gi|33592557	BP1462	aroC	Chorismate synthase	amino acid biosynthesis	Cytoplasmic	N	n	0.889352	1.34951	0.881912				0.860074	0.9782	1.2864
gi|33592562	BP1467		Iron sulfur binding protein	miscellaneous	CytoplasmicMembrane	N	n	2.06437	1.47353	1.12668				1.62944	1.09334	1.75098
gi|33592566	BP1471		Hypothetical protein	conserved hypothetical	Unknown	N	n	0.817336	0.992927	0.98905				0.816984	0.803365	0.753015
gi|33592618	BP1527	purK	Phosphoribosylaminoimidazole carboxylase atpase subunit	ribonucleotide biosynthesis	CytoplasmicMembrane	N	n	0.890876	0.840285	0.667639				1.07175	1.02732	0.816891
gi|33592772	BP1699		Hypothetical protein	conserved hypothetical	Cytoplasmic	N	n	0.985624	0.967162	1.01459				1.00987	0.948266	1.08254
gi|33592863	BP1801	iscA		macromolecule synthesis/modification	Cytoplasmic	+	n	1.19425	0.941201	1.53011				1.48659	0.995096	1.33296
gi|33592903	BP1845		Hypothetical protein	conserved hypothetical	Unknown	+	n	0.955093	0.873917	1.04992				1.02276	0.97948	0.824523
gi|33592907	BP1849		Hypothetical protein	conserved hypothetical	Cytoplasmic	N	n	0.971982	1.00129	1.09842				1.07602	0.926311	1.03466
gi|33592910	BP1852		Glutamine ABC transporter substrate-binding protein	transport/binding proteins	Periplasmic	N	n	0.952452	0.84871	0.962349				1.04284	1.04877	1.00605
gi|33592944	BP1902	suhB	Inositol monophosphatase	miscellaneous	Cytoplasmic	N	n	1.13414	0.977564	1.08613				1.06998	1.08028	1.01371
gi|33592947	BP1905	lpxH	UDP-2,3-diacylglucosamine hydrolase	macromolecule synthesis/modification	Cytoplasmic	N	n	1.01121	0.966167	1.04406				1.04368	1.04933	0.89485
gi|33592988	BP1948		Branched-chain amino acid ABC transporter substrate-binding protein	transport/binding proteins	Periplasmic	N	n	1.1047	0.819309	0.91222				0.828767	1.03192	0.706141
gi|33593067	BP2044	leuS	Leucyl-trna synthetase	macromolecule synthesis/modification	Cytoplasmic	N	n	1.04714	1.0824	0.908165				0.969239	1.02592	0.962572
gi|33593074	BP2051	rpmB	50S ribosomal protein L28	macromolecule synthesis/modification	Cytoplasmic	N	n	1.03309	1.02732	1.16953				1.05891	1.11738	1.21618
gi|33593091	BP2072		Lipoprotein	cell surface	Unknown	N	n	1.18156	0.931257	1.29524				0.815158	0.560179	1.02477
gi|33593098	BP2080	nagZ	Beta-hexosaminidase	cell surface	Cytoplasmic	N	n	1.08389	1.36403	1.34337				0.90911	1.27917	1.13252
gi|33593193	BP2189	hisZ	ATP phosphoribosyltransferase	macromolecule synthesis/modification	Cytoplasmic	N	n	0.926197	1.01899	0.886877				0.860672	0.99628	1.16336
gi|33593301	BP2307		ATP-binding protein	miscellaneous	Unknown	N	n	1.16962	1.15378	1.1786				1.07889	1.04115	0.903324
gi|33593389	BP2402		Hypothetical protein	conserved hypothetical	Cytoplasmic	N	n	0.895013	0.959334	0.948866				0.893321	0.915129	0.941953
gi|33593431	BP2447	maf	Maf-like protein	miscellaneous	Cytoplasmic	N	n	0.955473	0.782416	0.882542				1.03644	1.03221	0.957359
gi|33593455	BP2472	lolA	Outer-membrane lipoprotein carrier protein	cell surface	Periplasmic	N	n	1.05986	1.10641	0.966188				1.03685	1.06771	1.12849
gi|33593544	BP2561	rdgC	Recombination associated protein	conserved hypothetical	Cytoplasmic	N	n	1.04834	1.10802	1.06282				1.15692	0.953699	1.1431
gi|33593556	BP2573	pheT	Phenylalanyl-trna synthetase subunit beta	macromolecule synthesis/modification	Cytoplasmic	N	n	1.03697	1.3135	1.1208				1.00587	0.925643	1.16878
gi|33593667	BP2703		Hypothetical protein	miscellaneous	Unknown	N	n	0.785926	1.2221	1.24987				1.17562	0.832622	1.25679
gi|33593674	BP2710	moaD	Molybdopterin converting factor	cofactor biosynthesis	Unknown	N	n	1.06784	0.997086	1.20553				1.14636	1.09992	1.04185
gi|33593717	BP2757		Cold-shock protein	adaptation	Cytoplasmic	N	n	0.922574	1.07219	0.965141				0.758296	0.840641	0.849788
gi|33593728	BP2768		3-deoxy-manno-octulosonate cytidylyltransferase	cell surface	Cytoplasmic	N	n	0.915673	1.60306	1.53812				0.822932	1.00726	0.93742
gi|33593742	BP2786		Hypothetical protein	unknown	Unknown	N	n	1.08713	1.19675	0.813663				1.36192	1.05222	1.24516
gi|33593915	BP2983	nrdA	Ribonucleotide-diphosphate reductase subunit alpha	macromolecule synthesis/modification	Cytoplasmic	N	n	1.07752	0.898884	0.906926				1.13099	1.13483	0.948035
gi|33593924	BP2992	pcp	Lipoprotein	cell surface	OuterMembrane	+	y	1.19018	1.06903	0.64806				1.5101	1.35701	1.4605
gi|33593939	BP3008	grp	Glutamate uptake regulatory protein	regulation	Cytoplasmic	+	n	1.1352	0.930827	1.06999				1.16973	0.957596	1.01011
gi|33593953	BP3022	murC	UDP-N-acetylmuramate--L-alanine ligase	cell surface	Cytoplasmic	N	y	0.934719	0.968222	0.969537				0.982261	0.941654	0.942582
gi|33593958	BP3027	murE	Bifunctional UDP-N-acetylmuramoylalanyl-D-glutamate--2, 6-diaminopimelate ligase/UDP-N-acetylmuramoyl-tripeptide:D-alanyl-D-al>	cell surface	Cytoplasmic	N	n	1.09186	1.07334	1.15697				0.919398	1.0546	0.930753
gi|33593975	BP3047		Hypothetical protein	conserved hypothetical	Unknown	N	n	1.09885	1.05897	1.12009				1.11711	1.03792	1.1013
gi|33594004	BP3077		Tonb-dependent outer membrane receptor	cell surface	OuterMembrane	N	y	0.805093	0.943485	0.777713				1.21684	1.11386	1.20371
gi|33594014	BP3087	hslU	ATP-dependent protease ATP-binding protein hslu	cell processes	Cytoplasmic	N	n	0.802265	1.2674	1.11066				0.790633	0.841365	0.853923
gi|33594032	BP3108		Hypothetical protein	conserved hypothetical	Unknown	N	n	1.02202	1.13143	0.947503				1.10685	0.978453	0.926127
gi|33594056	BP3135	fahA	Fumarylacetoacetase	small molecule degradation	Cytoplasmic	N	y	0.923686	1.23372	0.922011				0.89272	1.0086	0.864726
gi|33594075	BP3154	thyA	Thymidylate synthase	ribonucleotide biosynthesis	Cytoplasmic	N	y	0.960764	1.03823	0.963976				0.998187	0.994369	0.978016
gi|33594122	BP3215	fabI	Enoyl-(acyl carrier protein) reductase	fatty acid metabolism	CytoplasmicMembrane	N	y	0.939102	1.09837	0.991962				0.925373	1.02104	0.948458
gi|33594139	BP3235		Hypothetical protein	unknown	Unknown	N	n	1.51138	1.16121	1.60784				1.31902	1.2312	1.50534
gi|33594157	BP3253		Hypothetical protein	cell surface	Cytoplasmic	N	n	0.993407	0.780667	1.00602				1.27109	1.04847	0.971128
gi|33594170	BP3270		Thiol:disulfide interchange protein (periplasmic)	macromolecule synthesis/modification	Periplasmic	N	n	1.15418	1	1.19586				1.10605	1.07167	1.18712
gi|33594174	BP3274	folB	Dihydroneopterin aldolase	cofactor biosynthesis	Cytoplasmic	N	n	1.0486	1.25729	1.2882				1.12189	1.11115	1.13136
gi|33594316	BP3434		Hypothetical protein	cell surface	CytoplasmicMembrane	-	n	0.976609	0.965931	0.78894				1.11543	0.841603	0.982114
gi|33594347	BP3468		Hypothetical protein	unknown	Unknown	N	n	1.01945	0.997019	1.19815				1.14236	0.999275	1.04709
gi|33594356	BP3481		Phosphonate ABC transporter substrate-binding protein	cell surface	Periplasmic	N	n	1.07221	0.771726	0.994403				0.935857	0.995597	0.80457
gi|33594384	BP3511		Hypothetical protein	unknown	Unknown	-	n	1.03496	1.06124	1.18643				1.07336	0.981802	0.971708
gi|33594395	BP3524		Acetyltransferase	miscellaneous	Cytoplasmic	N	n	0.881114	0.872838	0.859512				0.991648	0.942405	0.961258
gi|33594405	BP3534	basR	Response regulator protein	regulation	Cytoplasmic	N	n	1.18881	0.923925	0.83922				1.36784	1.13966	1.0354
gi|33594409	BP3538	argF	Ornithine carbamoyltransferase	amino acid biosynthesis	Cytoplasmic	N	n	0.979883	1.01279	0.92958				0.963643	0.94186	1.02684
gi|33594429	BP3560	ligA	DNA ligase	macromolecule synthesis/modification	Cytoplasmic	N	n	1.22668	0.988794	1.18259				1.04634	1.11296	1.21774
gi|33594474	BP3608	rpsL	30S ribosomal protein S12	ribosome constituents	Cytoplasmic	N	n	0.968075	1.29984	1.07124				0.897725	1.0484	1.18106
gi|33594491	BP3626	rplN	50S ribosomal protein L14	ribosome constituents	Cytoplasmic	N	n	1.02324	1.13538	0.970599				0.891122	1.00128	1.07981
gi|33594499	BP3634	rpmD	50S ribosomal protein L30	ribosome constituents	Cytoplasmic	N	n	1.05588	1.64412	1.8154				1.00682	0.983599	0.872755
gi|33594509	BP3645	cutA	Divalent cation tolerance protein	protection responses	Cytoplasmic	N	n	0.8878	0.859783	0.845574				1.13708	1.12159	0.909219
gi|33594550	BP3689		Lysm domain/BON superfamily protein	cell surface	Unknown	-	y	0.86488	1.14697	0.938962				0.773693	0.967859	1.04492
gi|33594555	BP3695		Hydroxymethylglutaryl-coa lyase	small molecule degradation	Cytoplasmic	+	n	0.96235	0.936875	0.68567				0.93937	0.91003	1.01215
gi|33594606	BP3747		Hypothetical protein	conserved hypothetical	Periplasmic	+	n	0.84346	0.959628	0.929815				0.934806	0.901397	0.843722
gi|33594623	BP3766	murA	UDP-N-acetylglucosamine 1-carboxyvinyltransferase	amino acid biosynthesis	Cytoplasmic	N	n	0.791312	0.9667	0.860627				1.1278	1.03071	1.095
gi|384205125			Enoyl-coa hydratase	unknown	Cytoplasmic	N	n	0.925326	1.00763	0.977623				0.999503	1.05175	1.20478
gi|33591280	BP0005	parB	Chromosome partitioning protein parb	cell division	Cytoplasmic	N	n				1.08602	1.6197	0.963292				1.17553	1.03119	1.12424
gi|33591386	BP0131	leuA	2-isopropylmalate synthase	amino acid biosynthesis	Cytoplasmic	N	n				1.51322	1.1975	1.22418				1.1576	1.07566	0.975343
gi|33591421	BP0174	bfr	Bacterioferritin	adaptation	Cytoplasmic	+	y				0.956387	1.62335	0.908209				1.05309	1.05135	1.15877
gi|33591468	BP0224		Ycii-like protein	conserved hypothetical	Unknown	+	n				0.829714	0.930152	1.15065				0.911204	0.897016	0.775412
gi|33591514	BP0278	mscL	Large-conductance mechanosensitive channel	adaptation	CytoplasmicMembrane	N	n				0.872479	1.78928	1.51758				1.1962	0.781134	1.22061
gi|33591678	BP0465		Aldehyde dehydrogenase	miscellaneous	Cytoplasmic	N	n				1.0462	0.959148	0.824762				0.830407	0.888432	0.939536
gi|33591687	BP0475	rne	Ribonuclease E	macromolecule synthesis/modification	Cytoplasmic	N	n				1.28331	2.205	1.01676				1.1184	1.0412	1.12378
gi|33591714	BP0506		Hypothetical protein	unknown	Cytoplasmic	N	n				1.04995	0.92708	1.10335				1.03469	0.951222	0.947085
gi|33591815	BP0617		Tetr family transcriptional regulator	regulation	Cytoplasmic	N	n				1.15424	1.30999	1.14885				0.915224	1.05378	0.751126
gi|33591884	BP0694	rpoP	Nitrogen regulatory IIA protein	regulation	Cytoplasmic	N	n				0.773846	0.717111	0.873284				0.841161	0.74464	0.848817
gi|33591889	BP0701		Hypothetical protein	conserved hypothetical	Cytoplasmic	N	n				0.81002	0.491076	1.0779				0.945728	0.974348	0.812603
gi|33591901	BP0721		Aminotransferase	central/intermediary metabolism	Cytoplasmic	N	n				1.02216	1.59091	1.3991				1.29032	1.00408	0.999884
gi|33591924	BP0748	rpmA	50S ribosomal protein L27	ribosome constituents	Cytoplasmic	N	n				1.06368	0.883366	1.05332				1.12891	1.20118	0.908817
gi|33591950	BP0777		Zinc-binding dehydrogenase	miscellaneous	Cytoplasmic	N	n				1.20888	1.25258	1.26162				0.979405	1.02833	1.14495
gi|33592010	BP0844	nuoD	NADH dehydrogenase subunit D	energy metabolism	Cytoplasmic	N	y				1.15027	0.964043	1.25722				1.28648	1.29329	1.02066
gi|33592029	BP0863	serB	Phosphoserine phosphatase	amino acid biosynthesis	Cytoplasmic	N	n				0.780905	0.483192	0.967158				0.548437	0.709451	0.585321
gi|33592031	BP0865	ispD	2-C-methyl-D-erythritol 4-phosphate cytidylyltransferase	cofactor biosynthesis	Cytoplasmic	N	n				1.03276	0.785528	1.09184				0.962646	1.03483	1.22392
gi|33592198	BP1057		Hypothetical protein	cell surface	Unknown	N	y				1.59129	4.29007	0.957262				1.33856	1.16736	1.79954
gi|33592205	BP1064	maeB	Malic enzyme	central/intermediary metabolism	Cytoplasmic	N	n				1.08804	1.0391	1.24492				1.33139	1.32805	1.24713
gi|33592282	BP1150	fabG	3-ketoacyl-ACP reductase	central/intermediary metabolism	Cytoplasmic	+	n				1.35164	1.39187	1.06945				1.16147	1.24972	1.52296
gi|33592334	BP1205		Polyketide cyclase/dehydrase family protein	conserved hypothetical	Unknown	+	n				1.08143	1.17763	1.29229				1.15672	1.16903	1.14087
gi|33592340	BP1211		Hypothetical protein	cell surface	Unknown	N	n				1.13307	1.02523	1.1302				0.971595	1.22695	1.30119
gi|33592373	BP1245		Hypothetical protein	conserved hypothetical	Cytoplasmic	N	n				0.91517	1.28207	0.760496				0.97031	0.858158	1.14736
gi|33592391	BP1264	parE	DNA topoisomerase IV subunit B	macromolecule synthesis/modification	Cytoplasmic	N	n				0.961767	1.71098	1.0932				0.92907	0.856997	0.762356
gi|33592513	BP1415	purF	Amidophosphoribosyltransferase	ribonucleotide biosynthesis	Cytoplasmic	N	n				1.1621	1.48247	0.962081				1.08484	1.01115	1.29878
gi|33592529	BP1431	lpxA	UDP-N-acetylglucosamine acyltransferase	macromolecule synthesis/modification	Cytoplasmic	N	n				1.1922	2.56699	0.676548				0.954078	1.03675	1.4615
gi|33592549	BP1451	talB	Transaldolase B	central/intermediary metabolism	Cytoplasmic	N	n				0.90105	0.904811	0.957412				0.97195	0.87802	0.811516
gi|33592552	BP1455	gpmB	Phosphoglycerate mutase	energy metabolism	Cytoplasmic	N	n				1.12339	0.973611	1.1842				1.04368	0.985952	0.984996
gi|33592589	BP1497	thrS	Threonyl-trna synthetase	macromolecule synthesis/modification	Cytoplasmic	N	y				1.02617	0.969636	0.769599				1.06814	1.49279	0.43199
gi|33592617	BP1526	purE	Phosphoribosylaminoimidazole carboxylase catalytic subunit	ribonucleotide biosynthesis	Unknown	N	n				1.36454	1.57137	1.04239				1.28684	1.13445	1.61245
gi|33592629	BP1538	ilvG	Thiamine pyrophosphate protein	amino acid biosynthesis	Cytoplasmic	N	n				1.09669	1.77407	0.958798				0.931924	0.90736	0.992284
gi|33592654	BP1563		Chromate reductase	miscellaneous	Cytoplasmic	N	n				1.21411	0.850293	0.991152				0.966661	0.890638	1.14039
gi|33592798	BP1727		Hypothetical protein	cell surface	Unknown	N	n				1.57614	1.17186	1.0055				1.83241	3.16547	1.72002
gi|33592800	BP1729		Dihydrolipoamide dehydrogenase	miscellaneous	Unknown	N	n				1.21678	1.36179	1.13073				1.19295	1.32106	1.29454
gi|33592864	BP1802	hscB	Co-chaperone hscb	cell processes	Cytoplasmic	N	n				0.921792	0.88168	1.18406				1.07992	1.01663	0.957016
gi|33592867	BP1805		Hypothetical protein	conserved hypothetical	Unknown	+	n				1.00627	0.72046	0.806908				0.885552	0.781228	1.05848
gi|33592868	BP1806		Hypothetical protein	unknown	Cytoplasmic	N	n				0.999425	1.52822	0.973626				1.15832	0.961283	1.55599
gi|33592930	BP1883	fimD	Fimbrial adhesin	pathogenicity	Extracellular	+	n				0.604607	0.488867	0.787367				1.93168	1.94302	0.690741
gi|33592950	BP1908	cysS	Cysteinyl-trna synthetase	macromolecule synthesis/modification	Cytoplasmic	N	n				0.915064	1.48623	0.978749				1.05437	0.941208	0.963968
gi|33592952	BP1910	accA	Acetyl-coa carboxylase carboxyltransferase subunit alpha	fatty acid metabolism	Cytoplasmic	N	y				1.60994	2.74328	1.24458				1.53681	1.22169	1.40092
gi|33593004	BP1972	srpH	Serine acetyltransferase	amino acid biosynthesis	Cytoplasmic	N	n				1.34845	1.80998	0.856568				0.915799	0.953788	1.02772
gi|33593151	BP2141		Hypothetical protein	cell surface	Unknown	N	n				1.29353	1.16779	1.14358				1.10023	0.859612	1.5342
gi|33593196	BP2192	hflX	GTP-binding protein	miscellaneous	CytoplasmicMembrane	N	n				0.760083	0.462174	0.878339				0.840145	0.779932	0.565382
gi|33593237	BP2237	bscU	Type III secretion protein	pathogenicity	CytoplasmicMembrane	+	n				1.28651	0.931195	1.42402				1.11244	1.13992	1.1535
gi|33593279	BP2283	qor	Quinone oxidoreductase	cofactor biosynthesis	Cytoplasmic	N	n				1.37148	0.727875	1.08041				1.4387	1.40614	1.09197
gi|33593293	BP2299		Hypothetical protein	conserved hypothetical	Unknown	N	n				1.13511	1.38537	1.09622				1.01721	1.12528	1.00446
gi|33593332	BP2338		Transporter	transport/binding proteins	Cytoplasmic	N	n				1.37346	1.44602	1.00022				1.16927	0.88993	1.29662
gi|33593427	BP2443	fabH	3-oxoacyl-ACP synthase	fatty acid metabolism	Unknown	N	n				0.98919	0.746249	1.05633				1.15675	1.06876	0.960797
gi|33593437	BP2454		Oxidoreductase	central/intermediary metabolism	Unknown	N	n				1.21639	2.25679	1.12009				1.05226	1.14439	1.15096
gi|33593481	BP2498	dnaJ	Molecular chaperone dnaj	cell processes	Cytoplasmic	N	n				1.31315	1.94141	1.05764				1.13815	1.00527	1.35523
gi|33593485	BP2502		Hypothetical protein	unknown	Unknown	N	n				1.22835	0.843122	1.01966				1.13024	1.25681	1.70898
gi|33593637	BP2668	purL	Phosphoribosylformylglycinamidine synthase	ribonucleotide biosynthesis	Cytoplasmic	N	n				0.87346	1.29676	0.928562				0.701778	0.7824	0.811887
gi|33593673	BP2709	moaE	Molybdopterin converting factor	cofactor biosynthesis	Cytoplasmic	N	n				1.34826	2.25042	1.13505				1.72509	1.78113	1.33604
gi|33593675	BP2711	moaC	Molybdenum cofactor biosynthesis protein	cofactor biosynthesis	Cytoplasmic	N	n				1.31442	1.57824	1.18445				0.948996	1.08519	1.24255
gi|33593755	BP2799		Geranyltranstransferase	central/intermediary metabolism	Cytoplasmic	N	n				0.82936	0.485707	1.113				1.00138	0.827894	0.588236
gi|33593889	BP2954	tyrS	Tyrosyl-trna synthetase	macromolecule synthesis/modification	Cytoplasmic	-	n				0.950434	0.845971	0.975262				1.04821	1.17858	0.746953
gi|33593899	BP2964		Hypothetical protein	miscellaneous	Cytoplasmic	N	n				1.09209	1.34357	0.960747				0.936167	1.00757	1.24605
gi|33593900	BP2965		Hypothetical protein	unknown	Cytoplasmic	N	n				0.570729	1.10484	0.73542				0.452606	0.448558	0.507529
gi|33593949	BP3018	ftsZ	Cell division protein ftsz	cell division	Cytoplasmic	N	n				0.858908	0.977533	1.0748				0.94641	0.92967	1.16462
gi|33593983	BP3056	ung	Uracil-DNA glycosylase	macromolecule synthesis/modification	Cytoplasmic	N	n				0.76782	0.82676	1.0363				0.987652	0.914878	0.820187
gi|33594001	BP3074	dapF	Diaminopimelate epimerase	amino acid biosynthesis	Cytoplasmic	N	n				0.837183	0.636146	0.988634				0.944728	0.934317	1.01964
gi|33594006	BP3079		Hypothetical protein	conserved hypothetical	Unknown	N	n				0.730718	0.647904	0.890329				0.868123	0.768841	1.03351
gi|33594049	BP3128		Hypothetical protein	conserved hypothetical	Unknown	N	y				0.824846	1.13176	0.854933				1.06704	0.825943	0.965339
gi|33594074	BP3153		Hypothetical protein	conserved hypothetical	Unknown	N	n				1.25208	1.2659	1.05571				0.965421	1.01146	1.24263
gi|33594076	BP3155	folA	Dihydrofolate reductase	cofactor biosynthesis	Unknown	N	n				0.709029	1.05158	1.12227				1.09058	1.16353	0.769414
gi|33594166	BP3266	rpe	Ribulose-phosphate 3-epimerase	miscellaneous	Cytoplasmic	N	n				1.54669	1.51133	1.25356				1.38298	1.4477	1.34109
gi|33594199	BP3303		Hypothetical protein	conserved hypothetical	CytoplasmicMembrane	N	n				1.31565	1.98138	1.17489				0.605051	0.773926	0.472245
gi|33594215	BP3322		Binding-protein-dependent transport protein	transport/binding proteins	Periplasmic	N	y				1.34857	0.987865	1.15736				1.28684	1.22962	1.57426
gi|33594298	BP3415	fis	DNA-binding protein	regulation	Cytoplasmic	N	n				1.23796	1.2508	1.02902				0.962235	0.910361	1.03434
gi|33594359	BP3484	ribB	Bifunctional 3,4-dihydroxy-2-butanone 4-phosphate synthase/GTP cyclohydrolase II-like protein	cofactor biosynthesis	Cytoplasmic	N	n				1	1.05972	1.15971				1.08516	0.887075	1.13176
gi|33594364	BP3489		Hypothetical protein	conserved hypothetical	Unknown	N	n				0.618058	0.816713	0.919755				0.857579	0.810134	0.487009
gi|33594397	BP3526	rnr	Ribonuclease R	macromolecule degradation	Cytoplasmic	N	n				1.42883	2.6084	1.02421				1.01488	0.845438	1.86688
gi|33594400	BP3529		Hydroxylase	conserved hypothetical	Cytoplasmic	N	n				0.783224	0.820797	1.09179				0.695445	1.07753	0.675718
gi|33594411	BP3540		Hypothetical protein	conserved hypothetical	Unknown	N	n				0.881075	0.384216	0.901061				0.770054	0.715003	0.691188
gi|33594414	BP3543		D-isomer specific 2-hydroxyacid dehydrogenase	miscellaneous	Cytoplasmic	N	n				1.00394	0.812053	1.10859				1.2258	1.18562	1.17452
gi|33594444	BP3575		Hypothetical protein	cell surface	Unknown	N	y				0.799343	0.709255	0.884467				0.856502	0.774069	0.923591
gi|33594494	BP3629	rpsN	30S ribosomal protein S14	ribosome constituents	Cytoplasmic	N	n				1.41966	1.67974	1.05922				1.10571	0.99925	1.49399
gi|33594609	BP3750		Esterase	small molecule degradation	Cytoplasmic	-	n				0.817035	1.22182	1.14748				1.12584	0.986011	0.932735
gi|33594622	BP3765		Bola-like protein	miscellaneous	Unknown	N	n				0.975236	0.674543	0.973414				1.10955	1.04604	0.788223
gi|33594638	BP3783	ptxA	Toxin subunit 1	pathogenicity	Extracellular	+	y				0.996149	1.25537	1.52211				1.414	1.25404	1.0164
gi|33594639	BP3784	ptxB	Toxin subunit 2	pathogenicity	Unknown	+	n				0.850983	0.8196	0.766895				1.04877	1.01667	1.32166
gi|33594641	BP3786	ptxE	Toxin subunit 5	pathogenicity	Unknown	+	n				1.1705	0.926399	0.973156				1.44638	1.08901	1.66368
gi|33594657	BP3802		Peptide ABC transporter substrate-binding protein	cell surface	Periplasmic	N	n				0.906679	0.790376	1.011				0.841743	0.877542	0.880819
gi|33594662	BP3808		Hypothetical protein	conserved hypothetical	Cytoplasmic	N	n				1.71838	1.41285	1.33178				1.28249	1.62096	1.69513
gi|33594691	BP3838		Ubie/COQ5 methyltransferase family protein	miscellaneous	Cytoplasmic	N	n				1.01632	1.20611	1.00943				1.08037	1.01353	1.12144
gi|33594697	BP3845		Nitroreductase family protein	miscellaneous	Unknown	N	n				0.859798	0.991111	1.0258				0.65151	0.836084	0.908431
gi|33594721	BP3870		Aminotransferase	miscellaneous	Cytoplasmic	N	n				1.04523	2.02935	1.06479				0.998498	1.02968	1.034
