# Supplementary material for: Comparison of the Whole Cell Proteome and Secretome of Epidemic Bordetella pertussis Strains From the 2008–2012 Australian Epidemic Under Sulfate-Modulating Conditions
Source: Front Microbiol. 2018 Nov 27;9:2851. doi: 10.3389/fmicb.2018.02851 (PMC6277516; doi:10.3389/fmicb.2018.02851)
Supplement: TABLE S4 — Comparison of the total number of whole cell proteins identified between THIJS and THIJS + 5 mM MgSO4 in each functional category, cellular localization, immunogenicity, and Bvg regulation. The Fisher’s exact or chi square test p-value is also shown. [file Table_4.XLSX]

## Sheet: Sheet1
Whole cell		No. of proteins in THIJS	No. of proteins in THIJS + 5 mM MgSO4	Fisher's test p value
	Total number of proteins identified	825	690
Functional categories	Adaptation	10	10	0.822
	Amino Acid Biosynthesis	58	58	0.3329
	Cell Processes	17	15	>0.99
	Cell Division	5	6	0.561
	Cell Surface	83	72	0.8649
	Central/Intermediary Metabolism	47	39	>0.99
	Cofactor Biosynthesis	35	26	0.6948
	Conserved Hypothetical	92	70	0.5595
	Energy Metabolism	49	45	0.6696
	Fatty Acid Metabolism	8	7	>0.99
	Macromolecule Degradation	16	15	0.8558
	Macromolecule Synthesis/Modification	91	77	0.9348
	Miscellaneous	70	49	0.3386
	Pathogenicity	36	31	0.901
	Phage-Related Or Transposon-Related	2	1	>0.99
	Protection Responses	8	9	0.6273
	Regulation	28	17	0.3621
	Ribonucleotide Biosynthesis	21	20	0.7512
	Ribosome Constituents	51	50	0.4104
	Small Molecule Degradation	31	24	0.7849
	Transport/Binding Proteins	39	32	>0.99
	Unknown	28	17	0.3621
Cellular localisation	Cytoplasmic	519	436	0.92
	Cytoplasmic Membrane	33	30	0.8
	Periplasmic	64	58	0.7
	Outermembrane	19	15	0.86
	Extracellular	5	4	>0.99
	Unknown	185	147	0.62
Immunogenic	Previously identified as immunogenic	203	198	0.0794
Bvg regulation				Chi square test p value
	Bvg+	78	71	0.9467
	Bvgi	1	1
	Bvg-	42	33
	Not Bvg regulated	704	585
