# Supplementary material for: Comparison of the Whole Cell Proteome and Secretome of Epidemic Bordetella pertussis Strains From the 2008–2012 Australian Epidemic Under Sulfate-Modulating Conditions
Source: Front Microbiol. 2018 Nov 27;9:2851. doi: 10.3389/fmicb.2018.02851 (PMC6277516; doi:10.3389/fmicb.2018.02851)
Supplement: TABLE S5 — T-values and p-values for functional category enrichment analysis using T-profiler of the whole cell and the secretome under intermediate modulating conditions. [file Table_5.XLSX]

## Sheet: Sheet1
Whole cell					Secretome
Functional Category	t-value	p-value	p-adjust		Functional Category	t-value	p-value	p-adjust
fatty acid metabolism	-5.64551	0.02832	0.118944		Pathogenicity	-3.84213	0.00066	0.0033
regulation	-5.47446	0.000431	0.0045255		Transport/binding proteins	-0.324498	0.746518	0.933148
ribosome constituents	-4.46878	2.2e-05	0.000462		Energy metabolism	-0.020476	0.984129	0.984129
cell division	-2.58471	0.076117	0.199807		Cell processes	0.599149	0.600108	0.933148
pathogenicity	-2.19087	0.03826	0.13391		Cell surface	2.77107	0.006834	0.017085
macromolecule degradation	-1.78795	0.097744	0.228069
macromolecule synthesis/modification	-1.55687	0.123397	0.238507
ribonucleotide biosynthesis	-1.39726	0.184778	0.323362
unknown	-1.02446	0.344911	0.482875
amino acid biosynthesis	-0.814393	0.418091	0.548744
miscellaneous	-0.565547	0.575242	0.671116
cofactor biosynthesis	0.217929	0.83035	0.83035
conserved hypothetical	0.316349	0.752955	0.790603
protection responses	0.503269	0.635761	0.702683
adaptation	0.712374	0.525064	0.648608
cell processes	1.01778	0.337098	0.482875
central/intermediary metabolism	1.251	0.219156	0.354021
small molecule degradation	1.60377	0.124932	0.238507
cell surface	1.99949	0.0503	0.1509
energy metabolism	2.42907	0.01863	0.0978075
transport/binding proteins	3.10978	0.004124	0.028868
