# Supplementary material for: Comparison of the Whole Cell Proteome and Secretome of Epidemic Bordetella pertussis Strains From the 2008–2012 Australian Epidemic Under Sulfate-Modulating Conditions
Source: Front Microbiol. 2018 Nov 27;9:2851. doi: 10.3389/fmicb.2018.02851 (PMC6277516; doi:10.3389/fmicb.2018.02851)
Supplement: TABLE S6 — Proteins identified in the L1423 and L1191 secretome using iTRAQ. The value shown in columns K–V is the fold change ratio for each biological replicate relative to the pooled reference. The ratios were then averaged for the six biological replicates and divided to obtain the fold change value of L1423 relative to L1191. The accession number, gene and product name, functional category, cellular localization, and whether the proteins are Bvg regulated, predicted to be secreted, or previously identified to be immunogenic are also shown. [file Table_6.XLSX]

## Sheet: Sheet1
										ITRAQ1			ITRAQ2			ITRAQ1			ITRAQ2
Accession	BP	Gene	Name	Function	Location	Bvg	OMV	immunogenic	predicted to be secerted	L1191-1	L1191-2	L1191-3	L1191-4	L1191-5	L1191-6	L1423-1	L1423-2	L1423-3	L1423-4	L1423-5	L1423-6	1191 average	1423 average	FC	ttest	qvalue
gi|33591445	BP0200	tctC	Tripartite tricarboxylate transporter family receptor	cell surface	Unknown	n	n	n	y	0.583362	0.617618	0.615892	0.658167	0.45408	0.610114	1.53985	1.45183	1.42379	1.42527	1.61066	1.46235	0.589872	1.48563	2.51856	1.1237e-09	6.93685e-08
gi|33592195	BP1054	prn	Pertactin	pathogenicity	OuterMembrane	+	y	y	y	0.895336	1.01793	0.959247	0.91446	0.914336	0.972208	1.15131	1.11694	1.15482	1.26782	1.18615	1.39624	0.945586	1.21221	1.28197	0.000183069	0.00391946
gi|33593523	BP2540	sucD	Succinyl-coa synthetase subunit alpha	energy metabolism	Cytoplasmic	n	y	y	n	0.982939	0.946013	0.978729	0.867974	0.882755	0.855764	1.19049	1.09732	1.18171	1.01462	1.10832	1.12707	0.919029	1.11992	1.2186	0.000190474	0.00391946
gi|33592330	BP1201	tcfA	Tracheal colonization factor	pathogenicity	OuterMembrane	+	y	y	y	0.799445	0.824132	0.817924	0.824793	1.0299	0.841073	1.2981	1.08426	1.15546	1.61622	1.53305	1.82349	0.856212	1.41843	1.65664	0.000984656	0.0093282
gi|33592948	BP1906	ppiB	Peptidyl-prolyl cis-trans isomerase B	cell processes	Cytoplasmic	n	y	y	y	0.775388	1.00707	0.875614	0.927294	0.929768	0.837746	1.18881	1.0011	1.10945	1.0669	1.04797	1.06518	0.892147	1.0799	1.21045	0.00120886	0.0093282
gi|33593309	BP2315	vag8	Autotransporter	pathogenicity	OuterMembrane	+	y	y	y	1.0972	1.0407	1.02374	1.20187	1.156	1.13629	1.02644	0.937398	0.899118	0.926884	0.944656	0.991666	1.1093	0.954361	0.860327	0.00102054	0.0093282
gi|33594476	BP3610	fusA	Elongation factor G	macromolecule synthesis/modification	Cytoplasmic	n	y	y	n	0.910796	0.890848	0.825845	0.941639	0.912706	0.99191	0.988438	1.03188	1.00841	1.10349	1.07868	1.13555	0.912291	1.05774	1.15943	0.00117964	0.0093282
gi|33594639	BP3784	ptxB	Toxin subunit 2	pathogenicity	Unknown	+	n	n	y	1.09762	1.27921	1.2106	1.20059	1.08269	1.07716	0.922881	0.897928	1.04425	1.03185	0.962713	0.925711	1.15798	0.964222	0.832678	0.0010108	0.0093282
gi|33593256	BP2257	bopN	Type III secretion outer protein N, effector	pathogenicity	Unknown	+	n	n	n	1.21808	1.08928	1.14636	1.7378	1.66313	1.67025	0.595396	0.713073	0.712747	0.979513	0.989459	0.933978	1.42082	0.820694	0.577622	0.00159742	0.0109569
gi|33592390	BP1263	trxA	Thioredoxin 1	cofactor biosynthesis	Cytoplasmic	n	y	y	y	1.02035	0.949401	0.983356	0.949006	0.853941	0.986881	1.05186	0.993548	1.10875	1.18352	1.16846	1.20995	0.957156	1.11935	1.16945	0.00290489	0.0163023
gi|33592837	BP1770	cspA	Cold shock-like protein	adaptation	Cytoplasmic	-	y	n	y	0.836659	1.11477	0.996345	1.0711	0.944352	1.08986	1.20452	1.08122	1.19924	1.34982	1.30052	1.28148	1.00885	1.23614	1.22529	0.00288934	0.0163023
gi|33593252	BP2253	bopD	Type III secretion system outer protein D	pathogenicity	Unknown	+	y	n	y	1.21008	0.959236	1.03885	1.66804	1.87321	1.76742	0.738093	0.828703	0.799337	0.813651	0.831071	0.733286	1.41947	0.79069	0.557031	0.00319706	0.0164468
gi|33593255	BP2256	bsp22	Type III secretion secretion tip protein	pathogenicity	Unknown	+	y	n	y	1.17404	1.36352	1.29598	1.87854	2.30953	2.67832	0.831434	0.763295	0.774461	0.915262	0.939054	0.90028	1.78332	0.853964	0.478862	0.0041578	0.0197439
gi|33591708	BP0500	bteA	Type III secretion toxin, effector	pathogenicity	OuterMembrane	+	y	y	y	1.13398	1.10724	1.05744	1.74725	1.87363	2.01156	0.814609	0.770674	0.838932	0.868172	0.873838	0.868505	1.48852	0.839122	0.56373	0.00452345	0.0199459
gi|33591612	BP0385		Hypothetical protein	cell surface	CytoplasmicMembrane	n	y	y	y	1.01867	1.06643	1.03209	0.956622	0.864694	0.917635	1.12772	1.02827	1.04206	1.1474	1.14648	1.10967	0.976023	1.10026	1.12729	0.00831172	0.0342068
gi|33593772	BP2818		Hypothetical protein	cell surface	CytoplasmicMembrane	n	y	y	y	0.938088	0.994276	0.986125	0.790944	0.830005	0.794896	1.10035	1.02939	1.06818	0.969478	1.02034	0.986359	0.889056	1.02902	1.15742	0.00929073	0.0358461
gi|33591764	BP0561	tctC	Tripartite tricarboxylate transporter family receptor	cell surface	Periplasmic	n	y	n	y	0.891217	0.942482	0.997699	0.846547	0.737978	0.921898	0.998651	1.03203	0.967617	1.09975	0.980405	1.01692	0.889637	1.01589	1.14192	0.0123396	0.0426966
gi|33594681	BP3827	tctC	Tripartite tricarboxylate transporter family receptor	cell surface	Unknown	n	y	y	y	0.904303	0.953859	0.940215	0.757052	0.762353	0.819681	1.11751	1.11364	1.05733	0.965542	0.889099	0.953699	0.856244	1.01614	1.18674	0.0124496	0.0426966
gi|33593707	BP2747		ABC transport solute-binding protein	transport/binding proteins	Periplasmic	n	y	y	y	1.01539	1.01333	1.00974	0.773781	0.81932	0.841169	1.08085	1.0431	1.03065	1.01003	1.01807	1.07449	0.912123	1.04286	1.14334	0.0202636	0.0658378
gi|33591857	BP0664	tctC	Tripartite tricarboxylate transporter family receptor	cell surface	Periplasmic	n	y	n	y	0.96823	0.937155	0.921454	0.661575	0.74804	0.839574	1.0056	0.997548	1.01368	0.942964	0.901475	1.04283	0.846005	0.984016	1.16313	0.0275821	0.0851353
gi|33592122	BP0966	sbp	Sulfate-binding protein	transport/binding proteins	Periplasmic	-	n	y	y	1.15544	1.18835	1.18221	1.62267	1.55447	1.35672	0.878712	0.888261	0.85734	1.22746	1.24288	1.2717	1.34331	1.06106	0.789883	0.0378454	0.097345
gi|33593943	BP3012	tctC	Tripartite tricarboxylate transporter family receptor	cell surface	Unknown	n	y	n	y	0.91344	1.07079	1.01891	0.882321	0.912737	0.896792	1.06117	0.977068	1.05386	1.01626	1.0107	1.14303	0.949166	1.04368	1.09958	0.0365001	0.097345
gi|33594422	BP3552	ahpC	Alkyl hydroperoxide reductase	protection responses	Cytoplasmic	n	y	y	n	0.946294	0.893787	0.926623	0.863733	1.04649	0.856604	1.04829	1.00427	1.03301	0.902083	1.01907	1.14461	0.922256	1.02522	1.11165	0.0370995	0.097345
gi|33594620	BP3761		Hypothetical protein	cell surface	Unknown	+	y	y	y	1.04637	0.973875	0.963136	1	1.14479	0.936666	1.09096	1.02998	1.03564	1.28579	1.3787	1.49507	1.01081	1.21936	1.20632	0.0352585	0.097345
gi|33593853	BP2915		Hypothetical protein	cell surface	Periplasmic	n	n	n	y	0.983212	0.932947	0.947079	1.04795	1.07732	0.985051	0.953496	0.807316	0.763051	0.937436	1	0.909005	0.995592	0.895051	0.899013	0.0445239	0.109942
gi|33593924	BP2992	pcp	Lipoprotein	cell surface	OuterMembrane	+	y	y	y	1.19492	1.01457	1.02292	1.11733	1.27976	1.14107	1.02686	1.02283	0.878204	1.10594	1.03541	1.0112	1.12843	1.01341	0.89807	0.0492414	0.116915
gi|33591765	BP0562		Hypothetical protein	cell surface	Unknown	n	y	n	y	0.94117	1.09252	1.0645	1.12308	1.15152	1.12092	1.15446	1.09041	1.11948	1.28017	1.22061	1.17678	1.08229	1.17365	1.08442	0.0530779	0.121356
gi|33592249	BP1112	bipA	Outer membrane ligand binding protein	pathogenicity	OuterMembrane	i	y	y	y	1.25081	1.23665	1.19718	0.703627	0.769974	0.77369	0.883964	0.849557	0.845059	0.583832	0.633669	0.574997	0.988654	0.728513	0.736874	0.0607724	0.129366
gi|33592409	BP1285	livJ	Leu/Ile/val-binding protein	transport/binding proteins	Periplasmic	n	y	y	y	1.0353	0.947278	0.963245	0.958201	0.929764	0.883202	1.01536	0.943326	0.940209	1.09331	1.09028	1.11977	0.952831	1.03371	1.08488	0.0602539	0.129366
gi|33592927	BP1879	fhaB	Filamentous hemagglutinin/adhesin	pathogenicity	OuterMembrane	+	y	y	y	1.09225	1.09435	1.02122	1.497	1.38672	1.45025	0.943425	0.92437	0.984864	1.20293	1.13475	1.12448	1.25697	1.05247	0.837311	0.0636013	0.130875
gi|33593995	BP3068	acyH	S-adenosyl-L-homocysteine hydrolase	central/intermediary metabolism	Cytoplasmic	n	y	y	n	0.998445	1.0502	1.00299	0.932062	0.843983	0.875042	1.02519	1.05999	0.89789	1.08958	1.12581	1.07516	0.950454	1.0456	1.10011	0.0664856	0.132397
gi|33594430	BP3561		Peptidyl-prolyl cis-trans isomerase	cell surface	Periplasmic	+	y	y	y	0.98039	0.913467	0.911162	1.12048	1.08352	1.0416	1.03487	0.963034	1.01037	1.43715	1.51064	1.3886	1.00843	1.22411	1.21387	0.0712476	0.137446
gi|33592580	BP1487	smoM	Mannitol ABC transporter substrate-binding protein	transport/binding proteins	Unknown	+	y	y	y	0.843094	0.867717	0.871102	0.976818	0.887074	0.874152	1.07263	1.00563	1.13026	0.937043	0.894549	0.8513	0.886659	0.981902	1.10742	0.0738477	0.138145
gi|33591449	BP0205		Hypothetical protein	cell surface	Unknown	+	y	y	y	1.2735	0.987745	1.00396	0.886338	1.03583	0.923502	0.970265	0.965031	0.909194	0.884539	0.856563	0.794117	1.01848	0.896618	0.88035	0.0779116	0.14146
gi|33591992	BP0824		Azurin	energy metabolism	Periplasmic	n	y	y	y	1.15923	1.00626	1.0105	1.02746	1.0897	1.21923	1.0514	1.12787	1.08292	1.76062	1.35695	1.57576	1.0854	1.32592	1.2216	0.0820584	0.144733
gi|33592006	BP0840		Outer membrane porin protein	cell surface	OuterMembrane	n	y	y	y	1.04656	0.96825	1.04873	0.783679	0.905623	0.868252	1.08915	1.13984	0.937273	1.05094	1.00089	0.989721	0.936849	1.03463	1.10438	0.0903099	0.154862
gi|33593482	BP2499	dnaK	Molecular chaperone dnak	cell processes	Cytoplasmic	n	y	y	n	1.07719	0.941298	0.909883	1.09857	1.01386	1.02756	0.950713	0.960897	1.00353	0.929662	0.974217	0.881708	1.01139	0.950122	0.93942	0.10764	0.179591
gi|33593473	BP2490		Cytochrome	energy metabolism	Periplasmic	-	y	n	y	1.27432	1.14104	1.17724	1.91669	1.02343	0.927977	0.872837	0.869564	0.95634	0.932507	1.09182	1.15652	1.24345	0.979931	0.788075	0.112272	0.182225
gi|33593898	BP2963		ABC transporter substrate-binding protein	transport/binding proteins	Unknown	n	y	y	y	0.84666	1.02206	0.993862	0.892612	0.833006	0.772493	1.09501	1.0812	1.10833	1.13811	0.835911	0.829721	0.893448	1.01471	1.13573	0.115123	0.182225
gi|33593862	BP2924		Hypothetical protein	cell surface	Periplasmic	+	y	y	y	1.18168	1.1003	1.15263	0.761857	0.744705	0.761763	1.06411	1.1252	0.928688	1.21267	1.17332	1.1719	0.950488	1.11265	1.17061	0.126461	0.195167
gi|33594370	BP3495	groEL	Molecular chaperone groel	cell processes	Cytoplasmic	-	y	y	n	0.984184	0.902946	0.950908	1.36198	1.22562	1.10111	1.11328	1.08407	1.175	1.2917	1.36253	1.39264	1.08779	1.23654	1.13674	0.129749	0.195359
gi|33594514	BP3650		Cytochrome C	energy metabolism	Periplasmic	n	y	n	y	0.872	0.967533	1.01719	1.43497	1.13615	1.0618	0.911585	0.929791	0.934724	0.992355	1.01349	0.91938	1.08161	0.95022	0.878527	0.137082	0.201485
gi|33593088	BP2068		Hypothetical protein	cell surface	Unknown	-	y	n	y	1.01709	0.984016	1.03988	0.85653	0.759527	0.935519	1.13892	1.12461	1.01796	0.958664	0.97916	0.918276	0.932093	1.02293	1.09746	0.142796	0.205003
gi|33594718	BP3867	tctC	Tripartite tricarboxylate transporter family receptor	cell surface	Periplasmic	n	n	n	y	0.846057	0.901141	1.00534	0.943613	0.996546	1.03298	0.935681	0.942986	0.880904	1.2044	1.15966	1.33762	0.954279	1.07688	1.12847	0.157005	0.220279
gi|33592357	BP1229		Hypothetical protein	cell surface	Unknown	i	n	n	y	1.11509	1.17162	1.24731	0.868761	1.3483	0.812253	1.10236	1.08285	0.859122	1.87452	1.48454	1.89588	1.09389	1.38321	1.26449	0.175798	0.235922
gi|33594222	BP3330		Peptidyl-prolyl cis-trans isomerase	cell processes	Periplasmic	n	y	n	y	0.920925	0.926305	0.873363	0.794161	0.72744	0.85287	0.784305	0.884366	0.790468	1.00792	1.12999	1.45241	0.849177	1.00824	1.18732	0.174135	0.235922
gi|33593721	BP2761	sodB	Superoxide dismutase	protection responses	Periplasmic	n	y	y	y	1.07165	1.1436	1.15589	0.544254	0.51238	0.796938	0.907673	1.19626	1.17214	0.948058	1.00265	1.10155	0.870785	1.05472	1.21123	0.187998	0.246927
gi|33591808	BP0609	ctpA	Carboxy-terminal processing protease	macromolecule degradation	CytoplasmicMembrane	n	y	y	y	1.29973	1.08464	0.955587	1.02473	0.961352	1.05406	0.777391	0.865388	0.935345	1.036	1.0379	1.1223	1.06335	0.962388	0.905053	0.198177	0.249672
gi|33592623	BP1532		Amino acid ABC transporter substrate-binding protein	transport/binding proteins	Periplasmic	-	n	n	y	0.928288	1.04312	0.886855	0.903579	0.868583	1.00389	0.952257	0.998903	0.999537	1.06415	0.888445	1.0537	0.939054	0.992833	1.05727	0.197456	0.249672
gi|33591471	BP0227	psiF	Phosphate starvation-inducible protein	adaptation	Unknown	+	n	n	y	1.1354	1.11565	1.12393	0.972183	1.08361	1.85756	0.892153	0.928832	0.919374	1.18875	1.09286	1.12661	1.21472	1.02476	0.843618	0.206568	0.255038
gi|33591740	BP0535		Carboxymuconolactone decarboxylase	miscellaneous	Unknown	+	y	y	n	0.677431	0.746669	0.740723	1.27344	1.45202	1.21896	0.949297	0.813581	0.933079	1.70006	1.70453	1.81181	1.01821	1.31873	1.29514	0.227422	0.272734
gi|33593845	BP2907	fhaL	Adhesin	pathogenicity	OuterMembrane	+	n	n	y	0.939151	1.01024	0.832078	0.916333	1.37767	0.851569	0.835298	0.899693	0.731366	0.946892	0.856304	0.970674	0.987841	0.873371	0.884121	0.229737	0.272734
gi|33592910	BP1852		Glutamine ABC transporter substrate-binding protein	transport/binding proteins	Periplasmic	n	y	n	y	0.936881	1.13479	1.01759	1.10687	0.940054	1.13959	1.18843	1.06916	1.12281	1.03948	1.17563	1.02372	1.04596	1.10321	1.05473	0.259256	0.301971
gi|33591487	BP0246	amiC	N-acetylmuramoyl-L-alanine amidase	macromolecule degradation	Cytoplasmic	n	n	n	n	1.48505	1.14189	1.21667	1.32661	1.11636	1.04378	0.783404	0.882676	0.606424	1.58333	1.17579	1.18896	1.22173	1.03676	0.848606	0.267359	0.305642
gi|33591281	BP0007	tuf	Elongation factor Tu	macromolecule synthesis/modification	Cytoplasmic	n	y	y	n	0.984787	1.02223	1.03017	0.982361	0.99944	1.09375	1.04042	0.973116	1.04585	0.987101	0.926056	0.963838	1.01879	0.989398	0.97115	0.273972	0.307507
gi|33591762	BP0558		Amino acid ABC transporter substrate-binding protein	transport/binding proteins	Periplasmic	-	y	y	y	1.11321	1.00917	1.06504	1.69188	0.903682	1.33472	1.00567	1.0043	1.01739	1.24261	1.09454	0.885682	1.18628	1.0417	0.878119	0.279517	0.308129
gi|33593471	BP2488	icd	Isocitrate dehydrogenase	energy metabolism	Cytoplasmic	n	y	y	n	0.877415	1.00047	0.979252	1.2665	1.15754	1.00059	1.11368	1.10533	1.07385	1.16269	1.10914	1.11048	1.04696	1.11253	1.06262	0.287433	0.311297
gi|33594007	BP3080		ABC transporter substrate-binding protein	cell surface	CytoplasmicMembrane	n	n	n	y	0.997921	0.923375	0.985688	0.90389	0.98233	0.782045	1.14709	1.13629	0.877613	0.958323	0.944288	0.899046	0.929208	0.993775	1.06949	0.296427	0.315502
gi|33592022	BP0856	bfrD	Tonb-dependent receptor for iron transport	pathogenicity	OuterMembrane	+	y	y	y	1.05892	0.883423	0.988575	0.819176	0.820541	0.821869	1.07781	1.07936	1.0004	0.923141	0.873479	0.819321	0.89875	0.962253	1.07066	0.320411	0.331489
gi|33593157	BP2147		Hypothetical protein	cell surface	Unknown	+	y	n	y	0.98427	1.06462	0.997734	0.841964	0.794913	0.822493	1.1307	1.04337	1.05677	0.924055	0.900959	0.848007	0.917666	0.983977	1.07226	0.322188	0.331489
gi|33592841	BP1774	tig	Trigger factor	cell processes	Cytoplasmic	n	y	y	n	1.128	1.24889	1.17298	0.958964	0.786976	0.904119	0.984895	0.900893	0.937124	1.07378	0.87504	0.962971	1.03332	0.955784	0.924962	0.343668	0.342184
gi|33593524	BP2541	sucC	Succinyl-coa synthetase subunit beta	energy metabolism	Cytoplasmic	n	y	y	n	0.970531	0.906378	0.971266	1.06779	1.10668	1.01697	0.972949	0.97893	1.00691	1.11724	1.10124	1.10652	1.0066	1.0473	1.04043	0.340525	0.342184
gi|33594642	BP3787	ptxC	Toxin subunit 3	pathogenicity	Unknown	+	n	n	y	1.45267	0.934051	1.26306	1.21464	1.09823	1.13191	0.808622	0.858566	0.890292	1.33846	1.14929	1.3651	1.18243	1.06839	0.903554	0.380062	0.372414
gi|33593220	BP2219		Cell surface protein	cell surface	Unknown	n	n	n	n	1.11734	1.15825	1.22355	0.861689	0.928399	1.1656	0.97467	0.888654	0.897058	1.17118	1.59686	1.8795	1.0758	1.23465	1.14766	0.394995	0.380998
gi|33591491	BP0250	tctC	Tripartite tricarboxylate transporter family receptor	cell surface	Unknown	n	y	y	y	1.32963	1.18663	1.30895	0.942828	0.979618	1.07261	1.00135	1.11859	1.05162	1.48411	1.22758	1.49598	1.13671	1.22987	1.08196	0.419674	0.398139
gi|33594638	BP3783	ptxA	Toxin subunit 1	pathogenicity	Extracellular	+	n	y	y	0.910237	1.42284	1.27039	1.33785	1.12837	1.45931	0.93706	0.897988	1.04299	1.31974	1.43195	1.28342	1.25483	1.15219	0.918203	0.425664	0.398139
gi|33592100	BP0943	ompA	Outer membrane protein A	cell surface	OuterMembrane	n	y	y	y	0.749509	0.671237	0.72108	2.45164	2.87749	1.92319	1.17652	1.06599	0.831952	2.92803	3.47115	2.88659	1.56569	2.06004	1.31574	0.443505	0.404387
gi|33592597	BP1506		Amino acid ABC transporter substrate-binding protein	cell surface	Unknown	n	y	n	y	1.06041	1.00823	1.04853	0.987502	1.47692	1.30663	1.05815	1.01747	1.06525	1.17844	1.03134	1.13884	1.14804	1.08158	0.942113	0.451996	0.404387
gi|33594640	BP3785	ptxD	Toxin subunit 4	pathogenicity	Unknown	+	y	n	y	1.45347	1.50552	1.46832	1.40834	0.97594	1.52975	1.00431	0.973782	1.05407	1.68298	1.39601	1.52587	1.39022	1.27284	0.915564	0.450915	0.404387
gi|33591379	BP0121		Glycerol-3-phosphate ABC transporter substrate-binding protein	transport/binding proteins	Periplasmic	n	y	y	y	0.946152	0.889044	0.889862	0.780513	0.802558	0.829834	1.0536	1.04626	0.963852	0.758372	0.802311	0.787391	0.856327	0.901963	1.05329	0.470236	0.412163
gi|33591510	BP0274	sspA	Stringent starvation protein A	adaptation	Cytoplasmic	n	y	y	n	0.801467	1.0657	1.03863	0.636437	0.893131	0.636132	1.01632	1.02377	1.05578	0.780724	0.729846	0.87174	0.845248	0.913031	1.08019	0.494071	0.412163
gi|33591535	BP0301		ABC transporter substrate-binding protein	transport/binding proteins	Unknown	n	y	n	y	0.977327	0.951849	1.17121	0.655722	0.702067	0.768279	0.920095	1.13184	1.01234	0.856089	0.867175	0.836341	0.871075	0.937314	1.07604	0.492117	0.412163
gi|33592928	BP1881	fimB	Chaperone protein	pathogenicity	Periplasmic	+	y	n	y	1.06527	1.05354	1.05183	0.955018	0.966332	0.909489	1.03308	1.02158	1.03141	0.93823	0.966104	0.825114	1.00025	0.969254	0.969016	0.48021	0.412163
gi|33593455	BP2472	lolA	Outer-membrane lipoprotein carrier protein	cell surface	Periplasmic	n	n	n	y	0.936006	1.06789	1.01079	1.0193	1.2271	1.17479	0.95161	1.06392	1.00163	1.05819	0.944821	1.17239	1.07265	1.03209	0.962192	0.489957	0.412163
gi|33594232	BP3343	tolB	Translocation protein tolb	transport/binding proteins	Periplasmic	n	y	y	y	1.03015	1.01191	1.01335	0.909466	1.04431	1.07675	1.07205	1.06679	1.07862	0.91859	0.898628	0.858234	1.01432	0.982152	0.968283	0.51139	0.420924
gi|33593480	BP2497		Zinc protease	macromolecule degradation	OuterMembrane	+	y	y	y	0.983512	0.937769	0.928587	1.03526	0.960835	0.923274	1.03842	1.04485	1.06317	0.968025	0.910525	0.88252	0.961539	0.984585	1.02397	0.531415	0.43165
gi|33593700	BP2738		Autotransporter	pseudogenes	OuterMembrane	+	n	n	y	0.894139	1.01459	1.06335	1.37133	1.26346	1.08041	0.872972	1.09686	0.854831	1.49492	1.53816	1.36305	1.11455	1.20347	1.07978	0.548475	0.439722
gi|33593357	BP2365	mdH	Malate dehydrogenase	energy metabolism	Cytoplasmic	n	y	y	n	0.987497	0.924053	0.940345	0.795738	0.83067	0.775563	0.985853	1.05077	1.03092	0.852196	0.774356	0.774374	0.875644	0.911411	1.04085	0.580713	0.459599
gi|33591934	BP0760	cyaA	Bifunctional hemolysin-adenylate cyclase	pathogenicity	Extracellular	+	n	y	y	0.982513	1.04391	0.982888	1.14278	1.20644	1.14338	1.07029	0.997719	1.05076	1.0825	1.08474	1.09758	1.08365	1.06393	0.981803	0.641487	0.501271
gi|33591460	BP0216	sphB1	Autotransporter subtilisin-like protease	pathogenicity	Unknown	+	y	y	y	1.01974	1.02595	0.993889	1.05927	1.07255	1.02776	0.980055	0.948247	0.899022	1.17573	1.18904	1.1522	1.03319	1.05738	1.02341	0.663483	0.511979
gi|33591411	BP0162	B1920_0167	Hypothetical protein	cell surface	CytoplasmicMembrane	n	n	n	n	0.95794	0.908857	0.941011	0.631495	0.567206	0.602908	0.965532	1.00241	0.999599	0.580456	0.61335	0.698974	0.768236	0.810054	1.05443	0.715435	0.545252
gi|33594369	BP3494	brkA	Serum resistance protein	pathogenicity	OuterMembrane	+	y	y	y	0.925765	0.987785	0.913065	1.0443	1.04948	1.07895	1.04921	0.982203	1.0094	1.02357	0.989792	1.00938	0.99989	1.01059	1.0107	0.727564	0.547734
gi|33591734	BP0529		Autotransporter	pathogenicity	Unknown	+	n	n	y	1.00543	0.849732	0.934505	1.21671	0.76693	0.796806	1.08533	1.01943	1.0391	0.935277	0.877791	0.768941	0.928352	0.954312	1.02796	0.761534	0.5664
gi|33591668	BP0454		Hypothetical protein	cell surface	Unknown	n	y	n	y	0.901242	0.998828	0.971882	2.42861	0.982762	1.05353	1.03197	0.982715	0.986849	1.31344	1.21009	1.42762	1.22281	1.15878	0.947639	0.805927	0.574883
gi|33592573	BP1480		Hypothetical protein	cell surface	Unknown	n	y	n	y	0.73779	1.02293	1.17517	1.04483	1.0514	0.993419	0.974123	0.924902	0.965133	1.00611	1.02987	1.03441	1.00426	0.98909	0.984897	0.810189	0.574883
gi|33592693	BP1605	tbpA	Iron binding protein	transport/binding proteins	Periplasmic	n	y	y	y	1.37157	0.891701	0.921534	0.732927	0.801172	0.691891	0.908712	1.10538	0.952243	0.89372	0.860949	0.862073	0.9018	0.930513	1.03184	0.794702	0.574883
gi|33594322	BP3440	tctC	Tripartite tricarboxylate transporter family receptor	cell surface	Unknown	-	n	n	y	1.0292	1.03417	0.979897	1.41995	1.03192	0.904739	0.985758	1.02285	0.970107	1.16839	1.19646	1.19576	1.06665	1.08989	1.02179	0.79189	0.574883
gi|33593829	BP2889		C'cytochrome	energy metabolism	Periplasmic	n	y	y	y	1.00519	1.04445	0.993377	0.863968	0.871812	0.767868	1.03008	1.01997	0.988032	0.862405	0.925874	0.784407	0.924444	0.935128	1.01156	0.859443	0.602902
gi|33592785	BP1713	trxC	Thioredoxin 2	cofactor biosynthesis	Cytoplasmic	n	n	n	n	0.812232	1.03276	0.977367	1.37325	0.877704	0.906717	1.09483	1.08469	0.966246	0.863386	0.924311	0.962886	0.996672	0.982725	0.986007	0.87945	0.610005
gi|33594543	BP3680	glcB	Malate synthase G	small molecule degradation	Cytoplasmic	n	y	y	n	1.07352	1.10904	0.973187	0.956532	0.905666	0.799134	0.955735	0.898233	1.22906	0.947098	0.858317	0.873625	0.969513	0.960345	0.990544	0.901907	0.61863
gi|33592652	BP1561		Hypothetical protein	cell surface	OuterMembrane	n	n	n	y	1.15505	0.927166	1.00352	0.295289	0.367186	0.291183	1.03054	1.00932	0.949967	0.179054	0.404439	0.345344	0.673232	0.653111	0.970113	0.930695	0.624499
gi|33594661	BP3807	argJ	Bifunctional ornithine acetyltransferase/N-acetylglutamate synthase	amino acid biosynthesis	Cytoplasmic	n	y	n	n	0.967496	0.987604	0.87078	1.03803	0.978378	0.799708	1.10635	0.992907	0.998536	0.752538	0.941381	0.883836	0.940332	0.945925	1.00595	0.928411	0.624499
gi|33592526	BP1428	ompH	Outer membrane protein	cell surface	Periplasmic	n	y	y	n	1.02	0.925694	0.871025	0.99651	1.08284	0.875181	0.786213	0.811184	0.885082	1.20677	1.11204	1.00454	0.961876	0.967638	1.00599	0.942156	0.625391
gi|33594021	BP3095	modB	Molybdate ABC transporter substrate-binding protein	transport/binding proteins	Periplasmic	n	y	n	y	1.01309	1.04627	1.00169	0.948857	0.867692	1.16265	1.22952	1.07123	1.07552	0.95153	0.657672	1.0308	1.00671	1.00271	0.996031	0.96469	0.626868
gi|33594215	BP3322		Binding-protein-dependent transport protein	transport/binding proteins	Periplasmic	n	y	y	y	0.838425	0.860783	1.01972	1.05561	1.21525	0.920483	1.23489	0.96357	1.03284	0.900633	0.937948	0.864706	0.985044	0.989098	1.00412	0.960288	0.626868
gi|33594441	BP3572		Glycine/betaine ABC transporter substrate-binding protein	transport/binding proteins	Periplasmic	n	n	n	y	1.03896	1.86084	1.36896	0.841112	0.649662	0.720179	1.26208	1.08125	1.25381	0.85531	1.04738	0.999118	1.07995	1.08316	1.00297	0.98746	0.634981
gi|33591371	BP0113	dsbA	Thiol:disulfide interchange protein dsba precursor	cell processes	Periplasmic	+	y	y	y	1.05679	1.01495	1.15381				1.1025	1.10836	1.01151
gi|33592662	BP1573	glnH	Glutamine ABC transporter substrate-binding protein	transport/binding proteins	Periplasmic	+	y	n	y	1.09613	1.07567	1.06056				1.01851	0.979291	1.02488
gi|33594437	BP3568		Hypothetical protein	cell surface	Unknown	-	y	n	y	0.870022	0.89113	1.08295				1.03697	1.06427	0.854775
gi|33592254	BP1119	fim2	Serotype 2 fimbrial subunit	pathogenicity	Extracellular	+	n	y	y	0.603168	0.532369	1.25917				1.20214	1.11124	0.669442
gi|33592401	BP1277	livJ	Leu/Ile/val-binding protein	transport/binding proteins	Periplasmic	n	y	n	y	1.10773	1.00223	1.18238				1.20356	1.25238	0.934074
gi|33594685	BP3831		Amino acid ABC transporter substrate-binding protein	transport/binding proteins	Periplasmic	n	y	y	y	0.794191	0.999411	1.2538				1.26249	1.32919	0.822637
gi|33594230	BP3341		Hypothetical protein	cell surface	Unknown	n	y	n	y	0.931793	0.963263	0.949558				1.00566	1.01325	0.979664
gi|33592068	BP0906		Peptidase	macromolecule degradation	Unknown	+	y	y	y	1.00781	1.08757	0.916298				0.956344	0.892181	1.15607
gi|33592067	BP0905	mrcA	Penicillin-binding protein 1A	cell surface	Extracellular	n	n	n	y	0.868306	1.00034	0.907734				0.976108	0.915982	1.24795
gi|33592880	BP1819	ugpB	Glycerol-3-phosphate ABC transporter substrate-binding protein	transport/binding proteins	Periplasmic	n	n	y	y	0.766099	0.800701	1.19036				1.03975	0.962915	0.762029
gi|33592470	BP1364		Amino acid ABC transporter substrate-binding protein	transport/binding proteins	Periplasmic	n	y	n	y	0.946201	0.992251	1.02161				1.24806	1.13861	1.05581
gi|33594444	BP3575		Hypothetical protein	cell surface	Unknown	n	y	y	y	1.07349	1.03804	1.00308				1.07185	1.25326	0.884178
gi|33591895	BP0709	aspS	Aspartyl-trna synthetase	macromolecule synthesis/modification	Cytoplasmic	n	n	n	n	0.941019	0.921239	1.08099				0.988964	1.06235	0.923777
gi|33592211	BP1071	pstS	Phosphate ABC transporter substrate-binding protein	central/intermediary metabolism	Periplasmic	-	y	n	y	1.03462	1.01548	1.06024				1.27703	1.12866	0.904442
gi|33594231	BP3342		Peptidoglycan-associated lipoprotein	cell surface	OuterMembrane	n	y	y	y	0.790682	0.785345	0.915289				0.835916	0.869158	0.892169
gi|33591420	BP0173		Hypothetical protein	cell surface	Unknown	n	n	n	y	1.01788	1.07032	1.03868				1.04216	0.913687	1.19286
gi|33593350	BP2358	gltA	Type II citrate synthase	energy metabolism	Cytoplasmic	n	n	y	n	1.05641	1.04097	1.30768				1.20282	1.39807	0.909612
gi|33591887	BP0699		Hypothetical protein	cell surface	Unknown	n	n	n	y	0.846551	1.06191	0.732976				0.792341	0.424292	1.21463
gi|33592930	BP1883	fimD	Fimbrial adhesin	pathogenicity	Extracellular	+	n	n	y	0.463083	0.516324	1.15133				1.36899	1.18289	0.405233
gi|33594618	BP3759		Mce related protein	miscellaneous	Unknown	+	n	n	y	0.96132	0.990661	1.05035				1.093	0.933787	1.06085
gi|33592405	BP1281	ugpB	Glycerol-3-phosphate ABC transporter substrate-binding protein	transport/binding proteins	Periplasmic	n	y	n	y	1.02611	0.997194	0.949205				1.07446	1.08634	1.20539
gi|33592933	BP1887		Hypothetical protein	cell surface	Periplasmic	-	y	y	y	1.10093	0.945291	0.908418				0.944738	1.06031	1.46967
gi|33592520	BP1422	frr	Ribosome recycling factor	macromolecule synthesis/modification	Cytoplasmic	n	y	n	n	1.33258	1.39352	1.02859				1.01779	1.20595	1.27266
gi|33592319	BP1189		Lipoprotein	cell surface	OuterMembrane	+	y	y	y	0.991252	0.768393	0.932335				0.892304	0.820174	0.992067
gi|33591614	BP0387		Putative transport lipoprotein	cell surface	Periplasmic	n	y	n	y	0.846964	0.897364	0.969785				0.898378	0.906101	1.04571
gi|33592620	BP1529		Amino acid ABC transporter substrate-binding protein	transport/binding proteins	Periplasmic	n	y	n	y	2.57174	0.978019	0.949865				0.930335	1.1051	0.593699
gi|33593424	BP2440	acpP	Acyl carrier protein	cofactor biosynthesis	Cytoplasmic	n	n	y	n	1.0201	0.978011	1.13246				1.12763	1.18067	0.986284
gi|33593384	BP2396		Peptide ABC transporter substrate-binding protein	transport/binding proteins	Periplasmic	+	y	n	y	1.27261	1.17419	1.06016				1.45309	1.0057	0.912745
gi|33594012	BP3085	dksA	Dnak suppressor protein	regulation	Cytoplasmic	n	y	n	n	1.00341	0.994293	1.00139				1.00826	1.02269	1.08243
gi|33593094	BP2075		Efflux system inner membrane protein	transport/binding proteins	CytoplasmicMembrane	n	y	n	y	0.923305	0.911695	0.691827				0.73225	0.687081	1.0705
gi|33594170	BP3270		Thiol:disulfide interchange protein (periplasmic)	macromolecule synthesis/modification	Periplasmic	n	y	n	y	1.14009	1.07025	1.15563				1.13437	1.1953	1.10869
gi|33592832	BP1764	dapD	2,3,4,5-tetrahydropyridine-2,6-carboxylate N-succinyltransferase	central/intermediary metabolism	Cytoplasmic	n	y	n	n	0.958845	0.997522	0.931891				0.965521	1.07535	0.971363
gi|33591972	BP0801	tpiA	Triosephosphate isomerase	energy metabolism	Cytoplasmic	n	y	n	n	0.815816	0.92267	1.0992				1.15799	1.09394	1.16556
gi|33591424	BP0178		Lipoprotein	unknown	Unknown	n	y	n	y	0.7948	0.894123	0.991142				0.897985	0.940053	0.904465
gi|33593342	BP2348		Putrescine ABC transporter	transport/binding proteins	Periplasmic	n	y	n	y	0.992323	1.07158	1.06671				1.13293	1.225	0.992262
gi|33591335	BP0074	htpG	Heat shock protein 90	cell processes	Cytoplasmic	n	y	y	n	0.95293	1.02033	0.852525				0.920034	0.866947	0.983571
gi|33593595	BP2616		ABC transporter substrate-binding protein	transport/binding proteins	Periplasmic	n	n	n	y	1.07756	1.00658	0.959782				0.938176	1.01728	1.01032
gi|33593418	BP2434	mucD	Serine protease	macromolecule degradation	Periplasmic	+	y	y	y	1.27319	1.02889	0.85141				1.09288	1.30528	0.691506
gi|33593636	BP2667	fhaS	Adhesin	pathogenicity	OuterMembrane	+	n	n	n				1.13772	2.05352	1.41953				0.584585	0.687176	0.819575
gi|33593251	BP2252	bopB	Type III secretion system outer protein B	pathogenicity	CytoplasmicMembrane	+	n	n	n				1.742	2.05226	1.99094				0.92955	0.889548	0.889039
gi|33594641	BP3786	ptxE	Toxin subunit 5	pathogenicity	Unknown	n	n	n	n				1.12237	1.1601	1.48371				1.63945	1.75027	2.00497
gi|33594371	BP3496	groES	Co-chaperonin groes	cell processes	Cytoplasmic	-	y	y	n				1.09258	1.00212	1.02703				1.25209	1.28768	1.23372
gi|33592121	BP0965		Antioxidant protein	protection responses	Cytoplasmic	n	y	y	y				1.13385	1.02247	1				1.32944	1.27919	1.16739
gi|33593622	BP2652		Hypothetical protein	cell surface	Unknown	+	y	n	y				1.2544	1.48703	1.10204				0.9678	0.972026	1
gi|33594650	BP3795		Secretion system protein	transport/binding proteins	CytoplasmicMembrane	+	n	n	y				1.00275	0.979561	0.898758				0.882789	0.874169	0.834859
gi|33592197	BP1056		Hypothetical protein	cell surface	Unknown	+	y	n	y				1.18894	1.12968	1.03838				0.971141	1.03502	0.888319
gi|33593474	BP2491		Cytochrome	energy metabolism	Periplasmic	-	y	n	y				0.91931	0.895694	1.08761				1.34853	1.0751	1.45943
gi|33593031	BP2005		Lipoprotein	cell surface	Unknown	-	n	n	y				1.38212	1.33388	1.33988				1.14885	1.10227	1.0453
gi|33593526	BP2543	metE	5- methyltetrahydropteroyltriglutamate/homocysteine S-methyltransferase	amino acid biosynthesis	Cytoplasmic	n	n	y	n				0.970514	0.907419	0.869769				0.827629	0.83451	0.906968
gi|33594556	BP3696	tctC	Tripartite tricarboxylate transporter family receptor	cell surface	Periplasmic	+	n	n	y				0.802277	1.17102	0.93121				0.879956	1.24214	1.35934
gi|33592141	BP0991		Two-component response regulator	regulation	Cytoplasmic	n	n	n	n				0.808728	1.16935	0.785404				0.935606	0.84365	0.881069
gi|33592518	BP1420	tsf	Elongation factor Ts	macromolecule synthesis/modification	Cytoplasmic	n	y	y	n				1.15718	0.943105	1.04419				1.04849	1.0001	0.927408
gi|33594289	BP3405	ompQ	Outer membrane porin protein ompq	pathogenicity	OuterMembrane	+	y	y	y				1.48558	1.38019	1.90138				1.83329	2.60935	2.35791
gi|33592576	BP1483	leuB	3-isopropylmalate dehydrogenase	amino acid biosynthesis	Cytoplasmic	n	n	n	n				0.782119	0.865047	0.774236				0.77914	0.778001	0.905879
gi|33592577	BP1484	asd	Aspartate-semialdehyde dehydrogenase	amino acid biosynthesis	Cytoplasmic	n	y	y	n				0.706058	0.679036	1.09546				0.998739	0.636841	1.13305
gi|33593206	BP2202	ndk	Nucleoside diphosphate kinase	central/intermediary metabolism	Extracellular	n	y	n	n				1.20571	0.960585	1.1222				1.37521	1.45175	1.20411
gi|33593491	BP2508	omlA	Outer membrane lipoprotein	macromolecule synthesis/modification	Unknown	n	y	n	y				1.09248	1.49325	1.24181				2.82307	2.80701	3.25871
gi|33593887	BP2952	glyA	Serine hydroxymethyltransferase	central/intermediary metabolism	Cytoplasmic	n	y	n	n				1.00787	1.03062	0.759253				1.18522	1.00997	1.06313
gi|33593888	BP2953		Hypothetical protein	conserved hypothetical	Periplasmic	n	n	y	y				0.851835	0.80474	0.774069				0.825083	0.823487	0.815202
gi|33592525	BP1427		Surface antigen	cell surface	OuterMembrane	n	y	y	y				0.761379	0.697798	0.801682				0.922572	0.892684	0.910227
gi|33591966	BP0795	pnp	Polynucleotide phosphorylase	macromolecule degradation	Cytoplasmic	n	n	y	n				1.00886	1.03469	0.971825				0.866712	1.00205	0.855554
gi|33593515	BP2532		Hypothetical protein	conserved hypothetical	Cytoplasmic	n	y	n	n				0.984328	0.874601	0.887127				0.92222	0.896178	0.96844
gi|33593254	BP2255	btc22	Type III secretion protein chaperone	pathogenicity	Cytoplasmic	+	y	n	n				1.14504	1.10143	1.21951				0.685399	0.789035	0.605291
gi|33591666	BP0452	tctC	Tripartite tricarboxylate transporter family receptor	cell surface	Unknown	n	n	n	y				0.811027	0.735511	0.83869				0.792005	0.936751	0.896413
gi|33594004	BP3077		Tonb-dependent outer membrane receptor	cell surface	OuterMembrane	n	y	y	n				0.742696	0.817827	0.721535				0.885729	0.779838	0.841851
gi|33593233	BP2233	bspR	Type III secretion chaperone	unknown	Unknown	+	n	n	n				1.58847	1.70226	1.78137				1.06788	0.956179	1.09096
gi|33592792	BP1721		Peptidase	macromolecule degradation	OuterMembrane	n	y	y	y				1.06701	0.966008	0.973142				0.736522	0.95664	0.950629
gi|33593040	BP2014	acnA	Aconitate hydratase	energy metabolism	Cytoplasmic	n	y	y	n				0.967762	0.860352	0.962202				0.964038	1.02873	0.859627
gi|33592322	BP1192		Hypothetical protein	cell surface	Unknown	+	n	n	y				0.504406	0.706095	0.541815				0.39783	0.522918	0.390213
gi|33592261	BP1126	odhL	Dihydrolipoamide dehydrogenase	energy metabolism	Cytoplasmic	n	y	y	n				0.862791	1.31522	0.783004				0.717712	0.698558	0.745138
gi|33594140	BP3237		Peptide ABC transporter substrate-binding protein	transport/binding proteins	Periplasmic	n	n	n	y				0.84028	0.895616	0.900859				0.760282	0.821558	0.722593
gi|33594423	BP3554	ompR	Osmolarity response regulator	regulation	Cytoplasmic	+	n	n	n				0.981594	0.993319	0.831147				1.17305	1.09727	0.869003
gi|33593263	BP2264	bscF	Type III secretion protein	pathogenicity	Unknown	+	n	n	n				1.29196	1.2822	1.06576				0.743114	0.761717	0.667381
gi|33591962	BP0791	ilvC	Ketol-acid reductoisomerase	amino acid biosynthesis	Cytoplasmic	n	y	y	n				1.16751	1.59045	0.96383				0.959947	0.999179	1.17984
gi|33591806	BP0607	gpmA	Phosphoglyceromutase	energy metabolism	Cytoplasmic	n	y	n	n				0.775298	0.673592	0.86986				1.12708	1.06498	0.85207
