# Supplementary material for: Comparison of the Whole Cell Proteome and Secretome of Epidemic Bordetella pertussis Strains From the 2008–2012 Australian Epidemic Under Sulfate-Modulating Conditions
Source: Front Microbiol. 2018 Nov 27;9:2851. doi: 10.3389/fmicb.2018.02851 (PMC6277516; doi:10.3389/fmicb.2018.02851)
Supplement: TABLE S7 — Comparison of the total number of secretome proteins identified between THIJS and THIJS + 5 mM MgSO4 in each functional category, cellular localization, immunogenicity, and Bvg regulation. The Fisher’s exact or chi square test p-value is also shown. [file Table_7.XLSX]

## Sheet: Sheet1
Secretome		No. of proteins in THIJS	No. of proteins in THIJS + 5 mM MgSO4	Fisher's test p value
	Total number of proteins identified	214	171
Functional categories	Adaptation	2	3	0.6591
	Amino Acid Biosynthesis	6	5	>0.99
	Cell Processes	9	8	>0.99
	Cell Surface	70	49	0.4376
	Central/Intermediary Metabolism	6	5	>0.99
	Cofactor Biosynthesis	4	3	>0.99
	Conserved Hypothetical	4	2	0.6968
	Energy Metabolism	13	14	0.4298
	Macromolecule Degradation	8	7	>0.99
	Macromolecule Synthesis/Modification	9	7	>0.99
	Miscellaneous	5	2	0.4694
	Pathogenicity	28	28	0.3852
	Protection Responses	6	3	0.7367
	Pseudogenes	1	1	>0.99
	Regulation	3	3	>0.99
	Ribonucleotide Biosynthesis	4	0	0.1324
	Ribosome Constituents	2	0	0.505
	Small Molecule Degradation	1	1	>0.99
	Transport/Binding Proteins	30	28	0.5674
	Unknown	3	2	>0.99
Cellular localisation	Cytoplasmic	51	43	0.82
	Cytoplasmic Membrane	11	8	>0.99
	Periplasmic	59	47	>0.99
	Outermembrane	25	22	0.76
	Extracellular	5	6	0.55
	Unknown	63	45	0.57
Immunogenic	Previously identified as immunogenic	151	90	0.052
Bvg regulation				Chi square test p value
	Bvg+	50	51	0.52
	Bvgi	2	2
	Bvg-	17	14
	Not Bvg regulated	145	104
