# Supplementary material for: Comparison of the Whole Cell Proteome and Secretome of Epidemic Bordetella pertussis Strains From the 2008–2012 Australian Epidemic Under Sulfate-Modulating Conditions
Source: Front Microbiol. 2018 Nov 27;9:2851. doi: 10.3389/fmicb.2018.02851 (PMC6277516; doi:10.3389/fmicb.2018.02851)
Supplement: TABLE S8 — Fold change and adjusted p-value for MRM-hr confirmation of differentially expressed proteins in the secretome. [file Table_8.XLSX]

## Sheet: Sheet1
Protein	FC	pvalue	adj.pvalue
BopD	0.0857871	3.64e-05	7e-05
BopN	0.124948	2.89e-05	7e-05
Bsp22	0.125029	0.000231799	0.00039
BteA	0.113823	3.45e-05	7e-05
Vag8	0.513066	1.13e-07	0
BP0200	12.8809	0	0
TcfA	1.33195	0.00118468	0.00169
PtxB	0.93348	0.256001	0.256
Ef-TU	0.902656	0.0783802	0.08709
SucC	1.15108	0.0170262	0.02128
